# Supplementary material for: Transcriptome Sequencing and Development of Genic SSR Markers of an Endangered Chinese Endemic Genus Dipteronia Oliver (Aceraceae)
Source: Molecules. 2016 Feb 23;21(3):166. doi: 10.3390/molecules21030166 (PMC6272838; doi:10.3390/molecules21030166)
Supplement: Supplementary file 1 [file molecules-21-00166-s001.zip]

Archive with 5 entries (4 files):
- molecules-112292-SI-layout/
- molecules-112292-SI-layout/Figure S1,S2 Table S2,S3,S4.pdf
- molecules-112292-SI-layout/Table S1.xlsx
- molecules-112292-SI-layout/Table S5.xlsx
- molecules-112292-SI-layout/Table S6.xlsx
