# Supplementary material for: Transcriptome Sequencing and Development of Genic SSR Markers of an Endangered Chinese Endemic Genus Dipteronia Oliver (Aceraceae)
Source: Molecules. 2016 Feb 23;21(3):166. doi: 10.3390/molecules21030166 (PMC6272838; doi:10.3390/molecules21030166)
Supplement: Supplementary file 1 [file molecules-21-00166-s001.zip › molecules-112292-SI-layout/Table S1.xlsx]

## Sheet: Sheet1
S1 Table. Information of 132 polymorphic primers
Sequence ID	Primer name	Repeat units	Forward primer (5' to 3')	Reverse primer (5 to 3')	Ta(annealing temperature)	Product size
CL2589	DSSR1	(ACTC)5	AAGTCTCAAGTGACACACCAG	TGGCAGTTAGTTGTTGTTTCT	53	160-172
T1SSR34352	DSSR2	(GA)11	CAATTCAATTCTCTTCTGACG	CTTTCTTTCTTCCATCCATTT	52	150-164
CL9616	DSSR3	(GA)9	TTTACACCACAAAACACAACA	TTAGGATTATGTTCGATGTGG	52	153-155
CL7945	DSSR4	(CTA)6	ATACGCTCTTCTTACCCATCT	GTAAAACCAAAACGAATAGCA	52	155-251
CL7771	DSSR5	(CT)9	TTTGAGCTGTGATTTAGCTGT	TGATTTGGTTTTGAGAAGAGA	52	158-170
CL11788	DSSR6	(GA)9	AGAAAGAACTCACCTTTCTGC	AACAGCTTTCACACACTCACT	52	144-158
T1SSR42185	DSSR7	(ACT)7	CTAGAAGCACCGATAACTCCT	TCATCGATATCAGCAGAGTTT	52	136-169
T2SSR11840	DSSR8	(AT)10	AATGAATCAACACCACAAAAC	ATGACAATGACTTGATGATCC	52	172-210
T2SSR12071	DSSR9	(TTC)6	TTGCTTTGAAAAACTTGACTC	AACCCAGATAACAGATCTTCC	52	136-148
T2SSR27816	DSSR10	(TA)10	TGTCTTACTTGAAGGCAATTT	AAAATCCTCCCAACATTATCT	52	136-154
T2SSR38648	DSSR11	(TGG)7	AACCCAACATAAAACCTCTTC	AAATCACTGTTGACTCATTCG	52	148-169
T2SSR44657	DSSR12	(TGTTG)5	AGATTGAAATCCCAAACCTC	AGACCCCCTCCTATATAATCC	52	154-179
T2SSR45006	DSSR13	(GA)10	AACCCTAGAAGCACAGAGAGT	AGAGGCAAAGTGTTTGGTTAT	52	139-159
T2SSR45104	DSSR14	(CCG)7	GTACCCACATCATTGTGAAAC	AGCAGTACCAGGGAGTAGGT	52	110-122
T2SSR46012	DSSR15	(GATC)5	ACCTTAACGAAGTGGAGAGAG	GGGTCTATTTTATCCCCAATA	52	148-156
T2SSR46154	DSSR16	(CTCA)5	CTGAGTAAGCAAACACTCTCG	GTACATTGACGTTTGCATTCT	52	263-279
CL465	DSSR17	(TTTA)5	AAAAATCATGGGAGATCAGAG	GCTAGTTTAGCCAATGTTTTG	52	196-200
CL6527	DSSR18	(GGA)7	AACCAACTGCAACTAAAACTG	CTAGTATCGGAGAAACCGAAC	52	136-151
CL9469	DSSR19	(TCA)7	TACCGGCTACCACATTATCTA	TGGACAGTTCATTATTTGGAT	52	138-156
CL11262	DSSR20	(AG)10	ATTTCACTGGTCCGTTTTTAT	GATCGTCGTCTTTCTTCACTA	52	155-169
CL2486	DSSR21	(GAAAA)6	CCTTCTCTCTCTCTCGAAGTC	GCTTCCCTTTATTTTGAGTCT	53	145-160
CL9361	DSSR22	(CCT)7	TACCACCTCATCGTACAAAAC	GCAACAAGAAGGAGAAGAAAT	51	165-174
CL772	DSSR23	(TTA)8	GGATTCAAAAACGTAAGGATT	AAAATGGGTATGAGAAGGAAG	52	153-156
CL1433	DSSR24	(TTA)7	CCAGTGTTCTATCTCCTTCCT	AGTAGGGGAAATCAAGGTGTA	52	184-190
CL2497	DSSR25	(GTG)7	AAAAGTGAGTCAAAAACTTGC	GAGGAAGATGAATTCAAGAGG	52	150-159
CL7646	DSSR26	(GA)10	TGCTGTCTATTTTGTTTTTGG	GTGGTGACTCTGTGTGTGAG	52	156-168
CL10560	DSSR27	(GGA)7	GTTTTGATCCTTGAGAGACG	CACATCCTCACATTCTCTTTC	52	150-156
CL7743	DSSR28	(AT)10	CATTAGGCTTGTGTTTTCCTA	CACTCTGTTGGTAGCAACTCT	52	176-192
T1SSR13735	DSSR29	(TTC)7	ATATCTGTCTTGCACTCTCCA	CCACACTTGTTCTTTAAGTGG	52	158-170
T1SSR13773	DSSR30	(CCT)7	GGCACATTTCTCACTGAACT	CCATTACTGAGTTCTTGAAGC	53	139-160
T1SSR13782	DSSR31	(GA)10	CGAACAGATTTCGATAAGAGA	GTGTTGATGCTCCGTCAT	53	155-179
T1SSR17040	DSSR32	(ATCC)5	GGCCTATTTTATCCCACAATA	GTTAACGAAGTGGAGAGAGGT	52	150-166
T1SSR25058	DSSR33	(ACG)7	GTTGACAGAAGAAAACACAGC	TTGAGTGAGATAAGTCTGGACA	53	144-150
T1SSR26131	DSSR34	(CATA)5	AGACAATGAAAGCACAGACAC	CAGCAAAAATTTACAAGCAA	52	154-166
T1SSR26977	DSSR35	(ACG)7	GAGAAAAATCAGCGAGAAGAT	AGCTAAGGTTTTGAAATTCGT	52	138-159
T1SSR30835	DSSR36	(TGT)7	CTCATTGAATACTGTGGGAAG	TTACGTTAAGGAGCTAGAGCA	52	153-162
T1SSR33682	DSSR37	(CAA)7	AATAATCAATCCATGATCAGC	TCCAAATCGATATTAATGGTG	52	143-164
T1SSR33881	DSSR38	(CGG)7	AAGATCAAAGCGACAATACAG	TCATGTTCCTGTAAACCCTAA	52	187-208
T1SSR34190	DSSR39	(ATC)7	CCAAACAGCTTCAAGTTTCTA	CGTACTTATCGGAGTACGTGA	52	184-193
T1SSR34371	DSSR40	(ATT)7	AAGATTTGAAGCCATGAAAG	CCAACCAACACAGAAAAATTA	52	181-190
CL1862	DSSR41	(AAT)6	ATAGTCAAAATGTGGAGGACA	CAAAGTGATCATCAAAGTTGT	52	158-170
CL2685	DSSR42	(TCT)6	GCTTGGGTTTACTAGGGATAC	TCTTGTCTTGGTGAAGAAGAA	52	151-157
CL2737	DSSR43	(CTC)6	TGATTACAGATCACGAAGTCAC	GCTCTCTATCCGTTCAATTTC	52	158-200
CL7630	DSSR44	(AG)9	AAACACAAAACCGAGACACTA	TCAGAAGAGAACAACAACCAT	52	153-163
CL8914	DSSR45	(CTGA)6	TTATAAACTCAGGGCCTGTAA	AAGACAAAACCTAACCTCCAT	52	153-169
CL9197	DSSR46	(AGA)6	GGGTACAAGTTGTTGAGATTG	GCTTTTCCTTTTCTCTCTGTC	52	157-169
CL11311	DSSR47	(GA)9	CCAGAACAACAAGAAGAAGAA	TTGAAGAAGAAGAAGAAGCTA	52	110-164
CL11555	DSSR48	(AGA)6	ATGATGAGGAAGAGGTAGTCC	CTAATTTCCCATTTCTGGTCT	52	163-172
CL370	DSSR49	(TCA)7	GTTATGGCTCATATGTGGTTG	ATGATGTTGTAGACGATGAGG	52	155-158
CL8030	DSSR50	(AAT)6	GATGCTGCTTCAATGGTG	CCTTGTGACAATCAATATAGGA	52	160-169
CL10269	DSSR51	(TGAT)5	GTGTGTGGAATGTGGATTATT	CCAAGAACCATTGTAGAAACA	52	164-204
CL12823	DSSR52	(AAT)6	AAGCCATCTCAAACAAAACTA	CAACTCGAATTCAAACTCAAC	52	170-182
CL9300	DSSR53	(GA)9	TTTCGCGATAATCAAGATAAG	CAATCTTTTTACATGGTTGGA	52	148-152
CL9668	DSSR54	(TCT)6	GCTCTTACTTCAATCAAACCA	TGAGTCCTCTAAGTTGCAAAG	52	150-162
CL9982	DSSR55	(CGA)6	TACGAAGTTGAAGTGAAGAGG	AGGTGAGTGATTGTGTTCATC	52	153-165
CL10479	DSSR56	(GAC)6	TCTAGAATGGAAAGCCAATG	AAAGCGAAACCAGAATACAAC	52	151-172
CL12037	DSSR57	(GAC)6	TCACCACATCGAGTGACTT	ATCCTTTTCACCACTCCTTTA	52	138-156
CL1401	DSSR58	(ACA)7	TTCATTTTCTCTCCTCAGTCA	AAGCAATAGGCTTTGGATAAC	52	266-281
CL5222	DSSR59	(ATT)6	AAATTGTCACATACGGTTCAT	TGATTATGAAAAACGAGAAGG	52	165-177
CL8094	DSSR60	(AGA)6	TTAGTGGAGAGTTGAGCAGAA	ATAATTCCTCCTCCCTCTTTT	52	157-160
CL8479	DSSR61	(CCG)6	GACTATGATGAGTGCAAATGG	TTAGACATATTGTTGCTGCTG	52	163-178
T1SSR34763	DSSR62	(GA)10	AGAAACTGTGGTGAAGACGTA	ATGTATGCTTTTTGTTTCTCG	52	148-160
T1SSR34865	DSSR63	(TA)10	AAGCAAAGCAAACTGTGTTTA	ACCAATTTTAAGTCCCACATT	52	158-182
T1SSR35331	DSSR64	(ACC)7	GCAAACATTTAACGAGAAAGA	TTAGAAGAGCAGCGAAAATAG	52	163-172
T1SSR37463	DSSR65	(TAG)7	ACAGATTTTGCAATACCAGAG	TCTTTTCTCCATAAATCACCA	52	169-205
T1SSR37630	DSSR66	(AC)10	TCTCTCCACTTTCTCAGATCA	GTAATTGTTGGTGGGTTATGA	52	150-162
T1SSR38470	DSSR67	(CAAG)5	TGGAATACCCAGTTGATAAAA	CTCTGTTTTTCACTTCTTCCA	52	156-164
T1SSR42411	DSSR68	(GAT)7	CATTGCAAACGATATTGATG	GACTTCATCAGCAAGTTCAAG	52	165-177
T1SSR43533	DSSR69	(GTG)7	GCTCTATCATGTTTCAATCGT	CAATCTTCAAACTCACACGAC	52	163-172
T1SSR44575	DSSR70	(GCA)7	TCAACAATGGAGTCAGCTAAT	CAAGGATGTAGCATTTCTGTT	52	138-144
T1SSR44909	DSSR71	(AATC)5	CACACATAAATGGTCTCTCTCA	GGTGTTTCGTTTCAGAATTT	52	145-165
T2SSR11029	DSSR72	(TTTC)4	GTCAATGCCTCGATAGATTAG	GATGTGAATGAAGCAGATGAC	52	162-214
T2SSR12468	DSSR73	(TC)9	CGAGCTCATCTTTCTTTCTCT	GGATGAGGAAGACGAGAATAC	52	148-168
T2SSR12902	DSSR74	(CTT)6	GGTGTTTACTAGTGCCATCTG	GAAAGAAGAAGAGCATCATCA	52	118-136
T2SSR13457	DSSR75	(TTC)6	CCGGTAACTCTATCTCTCCTC	AACAACAACAACACAGCAGA	52	143-152
T2SSR14123	DSSR76	(AGC)6	TACTATTGGATGGAAGGGAAT	GGTTCTCTTTCAGATCGAAGT	52	167-170
T2SSR15010	DSSR77	(AT)9	ATGGGATTTTGCATCTGTC	GCAAAAACAAAACCTAAAAGG	52	160-190
T2SSR18113	DSSR78	(GTT)6	TACACCATTTGGTGAGACC	ACCACAACTCAGCTCCTACTT	52	174-177
T2SSR18549	DSSR79	(GCA)6	AAGTGGATGTTAGCTTGGAAT	GTTTGATTTGGCAGTGTTTAG	52	140-164
T2SSR20326	DSSR80	(GAG)7	AATAGAGATGGAGGAGTCTCG	ACCCCTCTTAGTCAGATTTCA	52	149-161
T2SSR24207	DSSR81	(GAT)7	TTACCTTGACTTGGGATAACA	AAACTGAACCAGACTTCAATG	52	128-149
T2SSR24985	DSSR82	(CTC)6	AGAACAAGATGAGTAGCAACG	GGCTTTCGATAATCTCAATTT	52	282-297
T2SSR25406	DSSR83	(TGC)6	ATTCGGAGGTGACTAGAGAAT	CAACAGACTTAACACACCACA	52	150-165
T2SSR25487	DSSR84	(TC)9	GAGGCAAGACAAGAACATAAA	AAAAGAGGAGCTATCTTGAACA	52	163-167
T2SSR27577	DSSR85	(AG)9	AACAAAGCCTAAAAGGAGAGA	AGCAATGTACGTGAAACTTTG	52	154-194
T2SSR28016	DSSR86	(ACC)6	ATCCGTTGTAACCCTAGACAC	GATTCCAGAGAGTGAAGACG	52	134-158
T2SSR29758	DSSR87	(CTG)7	CCTAAATTTCACGTACAAAACA	ATTTCGCGTCACAAAAAG	52	175-193
T2SSR30255	DSSR88	(GGT)6	AGTGTAGGAGTAGCCTTGGTT	ATTTCCCTCCATATTTGTCTG	52	171-177
T2SSR31832	DSSR89	(ACC)6	CACGCTTCTCTCAAGTATTGT	AACTCGATCACTGCTTTCTG	52	163-169
T2SSR32163	DSSR90	(CAA)6	ATTGATTCTGGTGCTAACAAG	TACAGGAGATGGTTTGTCTTC	52	150-156
T2SSR38135	DSSR91	(TG)6	CATCAAGCTTAGCTCCTTGTA	GTTTATGTTCCATTTCCATCA	52	150-180
T2SSR38415	DSSR92	(GAG)6	TGATTGTATTGGCTATCTGGT	GATTGACCCGAGACTGTG	52	148-160
T2SSR38459	DSSR93	(CT)10	CAAGTTTCTTGACTGGTTTTG	TCATCATCTTTTCTTGCAACT	52	150-166
T2SSR38580	DSSR94	(GA)10	AAACAGAGGATTATGGGAGAT	GAAACCAACCAAATCCAGTA	52	318-360
T2SSR39138	DSSR95	(TCA)10	TTGCCATTACTAACTTTTCCA	GATGATTTTGATGATGATGGT	52	155-164
T2SSR39216	DSSR96	(TGA)6	TGTATAAGGGAGCACTATTCG	AGATAGCAGATAATGGGGTGT	52	179-215
T2SSR39785	DSSR97	(TA)9	CCGGCTAGTACACATGTAATTT	AATGTCTGTTGGAATACAAGC	52	180-190
T2SSR42967	DSSR98	(TGTT)5	ATACGACATGATGGATTTGAC	ACACAAACATCTCCAAACATT	52	160-170
T2SSR43036	DSSR99	(CT)10	AATATAATGGCAAATGCACAG	AAACACCCCTAAAAACATCTC	52	166-180
T2SSR43208	DSSR100	(TTAT)5	GCATTTGAGTGAAGGGTTTAT	TTTTACTTCCTTTATGCAAGC	52	160-232
T2SSR43653	DSSR101	(ACC)7	GGAGTCCAATTTCAATTCTCT	GAGTTGGGGTTGAGTTGAC	52	163-175
T2SSR45092	DSSR102	(TTC)8	GAGGAGTTCCATTGAAGAAAT	GTTATGTCCTGGCATCTTATG	52	130-163
T2SSR41247	DSSR103	(AAAT)5	GGCATGAATAGTAGTGGAGAA	CAAAATTGATTACCACCTTCA	52	230-242
T2SSR41385	DSSR104	(TGC)7	ATTTTCCCACTAGCAACTCTT	TAGACCCATGTGAGTTCTGAG	52	301-310
T2SSR42120	DSSR105	(TC)10	CAACAACTTCTGGACTTTGAC	AAATTCCAACCACTTTAGTCC	52	160-172
CL12296	DSSR106	(TCTT)6	AGAAGGACACTTGTGTTGAGA	GGTGTGTTTGTTTGACTAGGA	52	164-184
T1SSR33711	DSSR107	(TAT)7	ATGAGATTCCTTGAAGTAGGG	AGAAGATCAATAAGGGTCCTG	52	172-184
T1SSR1267	DSSR108	(GT)10	TAATATAGGCCTTCGCTTACA	GAGAACAAGCACAATTTTATGA	52	160-180
T1SSR13724	DSSR109	(AT)11	TAGACAAATTACCCAACATGC	TCTTTTGGGACACACACATAC	52	134-146
T1SSR30379	DSSR110	(TGTT)5	TCTAGTAGGTCGTCAGTCTCG	CTGCGTAACATTTTCTCCTAA	52	152-156
T1SSR33985	DSSR111	(AGA)7	AGCAAAATTACTACCTGGAAAG	GTCTAGCAACACCATCTTCTG	52	179-191
CL2951	DSSR112	(GTAT)5	TTTTAGTAAGTGCGGGAAGTA	CCATCACAAACCTAAAAACAC	52	135-139
CL4470	DSSR113	(CT)2	ACCAGTTATCCATCTTTTCGT	GACTTCTTCCTCTCCAAAATC	52	282-364
CL8973	DSSR114	(AGA)6	ACCCCAATATCTGAGGTTTTA	GCGTAGTCGTCTTTGAGTTC	52	142-154
T1SSR36887	DSSR115	(ATTTG)5	CATGTCCATGTTTCTCTCCTA	GCGTGCATTGTGTAGAAATTA	52	149-159
T1SSR38005	DSSR116	(ATAG)5	TGCATCGTCTGATCTGAAATA	TCAAGCACTTCTTCACACATA	52	162-166
T1SSR41027	DSSR117	(CAG)7	AATAAGTCTCCTCCTCCTCCT	CCGCCATAACTGTTGTTATTA	52	156-162
T1SSR42284	DSSR118	(ATC)7	GATTGAGAAGCATGAAGTGAC	CAGCATTTTCTCTTTTCTTGA	52	123-126
T1SSR43632	DSSR119	(CTT)7	AGAGAACTTCCTCCACACTTC	GCTTGATGAGAAGAGAAGGAC	52	247-250
T1SSR44277	DSSR120	(TGG)7	GGTGGGGCAAATAATAAGA	TGAAAAGCACTCATAGGGATA	52	132-153
T2SSR16341	DSSR121	(GCCAG)5	ACACAATAAACTTTGGGGTTT	ACTTGTTTAGCCCTGTAGGTT	52	85-120
T2SSR26570	DSSR122	(TC)10	CGTTTGAGGAATTATCAGAAA	ACAAGACCGACAAAATAATCA	53	110-114
T2SSR32200	DSSR123	(CT)9	AGAACCCAAGAGACAAAAGAG	GAAAATATTGGGATGGAGAAC	52	163-165
T2SSR32240	DSSR124	(CGT)6	TAACGGCCTCTATTAACTCCT	AAGAAAAAGAAAGGGTAGCTG	52	134-143
T2SSR38073	DSSR125	(CAG)6	CGGTTTTTGACTTCACATAAT	GAATTTGGTTGTATTTGATGC	52	134-140
T2SSR38242	DSSR126	(AG)9	ATTTATTGAATCGCTGCTACA	TCAAGACGTGCTTAATGATTG	52	146-150
T2SSR38743	DSSR127	(AT)10	TTCGTGTGAACTGATTTAAGC	GGAAGGCGTACAAACTATTCT	52	160-172
T2SSR39158	DSSR128	(TA)9	AACCACCATCTCTTCACTACA	CTTTGAAGCTATGGATCTTGA	52	202-216
T2SSR39737	DSSR129	(CT)9	GAATATTCATTGCTTCATTGG	CACATTTTCATCTTGAAGCTC	52	165-193
T2SSR39939	DSSR130	(CTTC)8	GGTTCGCACTATGATTTATGA	TAAGGCAAGTGAAAAAGTCAC	52	180-200
T2SSR41728	DSSR131	(AAC)7	TCTCCAACAACTTCTTCTCAA	TGAAAACAGAGACAAAGATGG	52	160-178
T2SSR42292	DSSR132	(GAA)8	AGGATGAACAAGAAGAAGAAGA	CATGGAGTTTGCCATTAAATA	51	129-135
