# Supplementary material for: Transcriptome Sequencing and Development of Genic SSR Markers of an Endangered Chinese Endemic Genus Dipteronia Oliver (Aceraceae)
Source: Molecules. 2016 Feb 23;21(3):166. doi: 10.3390/molecules21030166 (PMC6272838; doi:10.3390/molecules21030166)
Supplement: Supplementary file 1 [file molecules-21-00166-s001.zip › molecules-112292-SI-layout/Table S5.xlsx]

## Sheet: Sheet1
Table S5 List of genic-SSR markers identified in the study
No.	Sequence ID	SSR nr.	SSR type	SSR	size	start	end	Forward Primer (5'-3')	Tm	size	Reverse Primer (5'-3')	Tm	size	Product size
1	CL54	2	p2	(TC)9	18	439	456	AGATTCTTTTAACCCCAAATG	55.03	21	ACACACTTGGTCCTGTTAGTG	55.15	21	174
2	CL151	1	p3	(CTG)5	15	3054	3068	ATCTTCTTCAGCGTATACTCG	55.085	21	AATCCAAGGGTTATGGTTTCA	55.051	21	208
3	CL151	2	c	(TCT)5ccc(TCT)7	39	3595	3633	GATTATCATCACCCACGTCT	54.8	20	ATCCAGAAAGAAGAAGAGGAA	54.83	21	168
4	CL179	1	p2	(AT)7	14	3792	3805	TGGATTAAAGCGTTTGATGAC	54.864	21	GAAATTGCGCATTCTGAATTG	55.108	21	235
5	CL202	2	p3	(GGT)5	15	1453	1467	TTAGAGGGTGGTGATGATCTA	54.899	21	TACCAGCTTACATTCTTCCAG	55.03	21	217
6	CL279	1	p2	(AG)7	14	1616	1629	TCTTCGACATTCTTCACACTT	55.206	21	TTCCCGATTCTCTGAACTTTT	55.144	21	111
7	CL382	1	c	(AG)7atacagagaataataacggcggcagagacccccaaaaaaaaggggtggtgatttaatttgtgtattgtagaa(AG)6tgcatgcaaagtaacagatgcataaaatgcatgcacgacacttgaagacaacaacacaccgcttaaacaacaacacaagtctctctttt(TC)7	201	3223	3423	GTTGAAGATATAGCGAGATACA	53.062	22	CACAGACACAGAGATAGATAGT	54.235	22	250
8	CL473	2	p2	(CT)10	20	215	234	TGATTGCATCTTATTCATGTG	54.64	21	GATGAATCCATCTTTGTTTTG	54.71	21	158
9	CL787	1	p3	(CGC)5	15	438	452	TCCAGAAGATGAACTCGAAAT	54.67	21	AGCAAAAGATCTCAGGAGTTT	55.118	21	243
10	CL803	1	c	(GGT)5tttatgatggggttgttaccaagtaa(TGG)5	56	383	438	AAGTTGTGGATAATGGAGGAG	54.985	21	GGTTGTTGTTGTTGATGATGA	54.965	21	238
11	CL803	2	p3	(CAA)5	15	749	763	TCATCATCAACAACAACAACC	54.965	21	ATGCACGTTGATTATCCAAAG	54.918	21	209
12	CL811	1	p2	(TA)6	12	1239	1250	GAAAGAACTGGGGAGAAAATG	54.738	21	AGTAAGGAGGCATTATGTGTC	55.095	21	214
13	CL869	1	p3	(TGA)6	18	3317	3334	GACCTTAAGAATGATGCCTCT	55.14	21	GGTAAAGGAGCTTTCACATCT	55.22	21	161
14	CL959	1	p3	(GAC)6	18	365	382	ATTGGAGGAGTATTGATGGTT	55.11	21	ATGAGGAAGAGCAGTTGAAAT	55.62	21	188
15	CL1249	1	p2	(AG)6	12	4446	4457	CCAAATTGTACAAGAACCCAG	55.029	21	CTCTCTCTCTATCACACACAC	54.93	21	239
16	CL1272	1	p2	(TC)7	14	4030	4043	GAACAACAAGACTGCTGATAA	54.156	21	AATCGAAGCCTTGGTAATCAG	56.035	21	128
17	CL1310	1	p3	(CAT)5	15	4000	4014	CTTTCCTAGCATCCTCAAGAG	55.487	21	CACGTTGAGATTCATGATGAC	55.075	21	133
18	CL1329	2	p3	(CAG)5	15	2355	2369	GAAGAGCTGGCATTGTTTG	54.994	19	TACAGGAAATTGACCATACCC	54.978	21	246
19	CL1346	1	p3	(GGC)5	15	1055	1069	GAGTTTATGGTTGTGATGCAG	55.221	21	TTTGACCACTCACTCAATCTT	55.066	21	201
20	CL1346	2	p2	(GA)7	14	1244	1257	TTTGGTCAATCAGTGTACAGT	55.079	21	AGAACAACCAGAGATTGAACA	55.066	21	116
21	CL1379	1	p2	(GA)8	16	675	690	TCCACATTCTATAAAAGCGGT	55.011	21	CATATCATTTCTTTGCAGCCA	54.876	21	199
22	CL1862	1	p3	(AAT)6	18	131	148	ATAGTCAAAATGTGGAGGACA	54.64	21	CAAAGTGATCATCAAAGTTGT	52.74	21	142
23	CL2069	1	p3	(GCG)5	15	313	327	TAACATCACCGTTAACCAGG	55.088	20	ATAGATAAGATAACTCGGCCG	54.536	21	241
24	CL2374	1	p3	(GGA)5	15	300	314	GAAAACAGTAATCCAAACCCC	55.007	21	CAAACAATCCTGCAACATACA	55.032	21	192
25	CL2454	1	p3	(ATC)5	15	806	820	CAGTAAGAAACCTAGGCTCAA	54.962	21	TATTAGTAGTCCCAAAGCTGC	55.107	21	203
26	CL2454	2	p2	(TA)7	14	1101	1114	GCAGCTTTGGGACTACTAATA	55.107	21	AATTCTCTGCACGAAAAGTTC	55.088	21	236
27	CL2508	1	p2	(AG)6	12	2001	2012	AATCATCTGACTAGTGCATGG	55.461	21	CAAAGTCCTTTCTTCTTCGC	54.938	20	198
28	CL2523	1	p3	(CTG)6	18	1633	1650	CCTATAAGTGTCTGTCCGTAC	55	21	GAATCGCTTAGGGTTTCAGAA	55.978	21	162
29	CL2685	1	p3	(TCT)6	18	1225	1242	GCTTGGGTTTACTAGGGATAC	54.66	21	TCTTGTCTTGGTGAAGAAGAA	55.14	21	146
30	CL2737	1	c*	(TC)7(CTC)6*	29	1692	1720	TGATTACAGATCACGAAGTCAC	55.31	22	GCTCTCTATCCGTTCAATTTC	55.7	21	153
31	CL2928	1	c	(TGC)5tgaatctgatgatgatgtggttgaatctgatgatgctgttgctgatgatgatgaagaagaagatgc(TGA)5	96	1032	1127	CGTATTTATTCCGTCGTCTTG	54.935	21	GACAGGTACGATCCCTACTA	54.896	20	198
32	CL3091	1	p2	(AG)8	16	361	376	AACAGATCATTCAGCTAACCA	54.919	21	TGTTGACCAATCCTTTGTAGT	55.047	21	130
33	CL3115	1	p3	(AAC)5	15	1495	1509	AGTCATCAGAGTCATGGAATG	55.104	21	TTTTCATTTCACTCTCTTCGC	54.817	21	106
34	CL3123	1	p3	(GGA)6	18	1627	1644	AAGGTCTCTCCCAAGTAAATG	55.07	21	CTCCTCTCATCTCCACTCAC	54.66	20	181
35	CL3123	2	p2	(TC)6	12	1824	1835	CAAAGACGCATCACTCTAAAG	55.009	21	GATCCACCTTCAAAATTCAGT	54.067	21	113
36	CL3498	1	p3	(TGG)5	15	478	492	TTTTGTGGAGAGCTTTGAATG	54.952	21	TCATGTCTGTCTGAGTTTGAA	54.82	21	216
37	CL4023	1	p3	(CAA)5	15	5204	5218	TACCCGTGTTTACAAGACAAT	55.169	21	CGACTCGGTTTAGGTCTATTT	55.179	21	248
38	CL4301	1	p3	(ACC)5	15	511	525	AAAACTACAGCAAAACCCAAG	55.142	21	TTCTTAGCAGGCTGTTTCTTT	55.705	21	116
39	CL4449	1	p2	(AG)6	12	2779	2790	GGAGAGAATAAGTCAGAGTCG	55.006	21	CTGATACCTGAGTGAAACCAA	55.243	21	154
40	CL4647	1	p2	(AC)6	12	2753	2764	AGAGGATGCATTTCTCTAACC	55.082	21	TTTGGTGCATGTTTGATTTCT	54.823	21	233
41	CL4808	1	p2	(GT)6	12	2684	2695	CTGGTTTTAGCTGGAAGTAGA	54.962	21	TTCCATTTCATCGTTTACTCG	54.351	21	100
42	CL5433	1	p2	(CT)6	12	625	636	GGAAAACCTATTGATGATGCC	54.949	21	CAATCAAGACCTACTAGTGCA	55.062	21	173
43	CL5861	2	p5	(TGTTT)4	20	1941	1960	AATACAACTTTCCTACTCGGG	55.039	21	GACAATCATCTGTTCATTGGG	54.905	21	147
44	CL5890	1	p6	(TTCTTA)4	24	1948	1971	TGATGATGCTGTGATTCTTCT	55.007	21	GACTGTTAGAGAGAGAATCGG	55.006	21	181
45	CL6346	1	p2	(AG)7	14	4215	4228	TCTTCCACAATCCTATCAACC	54.998	21	GCCGATCCTTTACTGTGAAAA	56.537	21	148
46	CL6548	1	p2	(CT)6	12	445	456	GCCTTGTTTCTTCCTTCAATT	54.917	21	AGGCTTTACTTGAAGAGGAAT	54.517	21	168
47	CL6635	1	p3	(AAT)5	15	387	401	AAGATCACCATTTTGTCTTGC	55.016	21	GGAAATGTATGCTTGGGAATC	54.949	21	207
48	CL7286	1	p2	(GA)6	12	1230	1241	AGAAAGAGATTGGCTGAGAAG	55.314	21	CCTCCATTCCCTTAACATTCT	54.952	21	181
49	CL7630	1	p2	(AG)9	18	94	111	AAACACAAAACCGAGACACTA	54.97	21	TCAGAAGAGAACAACAACCAT	54.83	21	150
50	CL7647	1	p2	(TC)6	12	1099	1110	CTGCTATGCCCAGTATTCTTA	54.884	21	GAAATACTTTAGACCAGACCG	53.784	21	138
51	CL7673	1	p3	(TCA)5	15	493	507	ACCTGAAAGCCTTTGTATTTG	54.64	21	AATTCTTGACCCTGATACTGG	54.985	21	231
52	CL8012	1	p3	(GAT)6	18	384	401	ATTATGATGACAGCGAAGATG	55.35	21	TTTCTTACATGTGGCTTGAAT	54.99	21	156
53	CL8012	2	p3	(GGA)6	18	1719	1736	GTGAAGAAACAAAATCTCCGT	54.718	21	CCTCTAGATTCCTTCCTCTCT	55.001	21	243
54	CL8044	1	p6	(TTTTTG)4	24	342	365	TGTCACTTGGCTACTATGTTT	54.864	21	AATCTGGATGGTTCGAATCTT	54.985	21	222
55	CL8139	1	c	(TAT)7cgaactgattattcttaatattattgtttctgttcctgttggagcgagaagaataagatgtacggtcgtcgagaaga(GCG)6	116	2493	2608	GGAGCGAGAAGAATAAGATGT	55.3	21	TAATAATGATTTCTGGCGAAC	54.63	21	144
56	CL8139	2	c	(GAA)6gagtcatt(GAA)5	41	2727	2767	GTCGTTGAATTGTTGGATGAA	55.073	21	GAAGGAGAGCTAAATGGAGAC	55.496	21	240
57	CL8196	1	p2	(TC)6	12	1037	1048	GGTGGACGGAGAAGATAATTA	54.548	21	CACTGATCTAATAAAACTAGAGA	50.947	23	152
58	CL8261	1	p3	(CAG)5	15	5049	5063	GCAATCATCATCCTCATCATC	54.571	21	AAGACGATATGGGAAGTTGAG	55.126	21	198
59	CL8311	1	p2	(GA)8	16	669	684	AGTAACTTCAAACCAGTCCAA	54.978	21	ACTCGATCTCCATATATTTCCA	53.938	22	151
60	CL8374	1	p2	(TC)9	18	1353	1370	GTAAACCCAAACAGCATCATT	54.997	21	AGTATCAACAAATAATGGGCA	53.143	21	202
61	CL8568	1	p6	(CATCCT)4	24	641	664	TTCAACATATCACCATCACCA	54.903	21	CTGGCAGAATAGAATCTTTGC	55	21	169
62	CL8581	1	p5	(AGAGA)4	20	1050	1069	GAGACTTCCTTTCCTCTATCG	54.975	21	CTCATCTCTCCTCTTCTCTCT	55.053	21	207
63	CL8632	1	p2	(TA)8	16	1594	1609	AAAAGTGTATTTGGTGCTGAG	54.674	21	ACTTGATTGAGCTTCCACTAA	54.851	21	246
64	CL8772	1	c	(TC)9a(CT)6	31	788	818	CTCCCTATCAACTCCTTCATT	54.99	21	TTGATATTCATTTCTGGGTCT	53.82	21	146
65	CL8914	1	p4	(CTGA)6	24	1739	1762	TTATAAACTCAGGGCCTGTAA	54.33	21	AAGACAAAACCTAACCTCCAT	54.53	21	161
66	CL9053	1	p5	(TTTGT)4	20	1142	1161	AGAGACTCTAGTTCTTGTTGC	55.01	21	CTTTCTCTCCTCTACTTAGCG	55.006	21	123
67	CL9060	2	p2	(TA)6	12	1736	1747	ATTTTACATGCGGGTTTACAC	55.118	21	TCCATCAAAGCTAGAAGACAG	55.049	21	211
68	CL9197	2	p3	(AGA)6	18	1924	1941	GGGTACAAGTTGTTGAGATTG	54.72	21	GCTTTTCCTTTTCTCTCTGTC	55.06	21	150
69	CL9231	1	p2	(AG)6	12	2196	2207	AACTCTAGCTTCCTCTTGTTC	54.978	21	TAAAACCCAAACCCCAACAAT	56.117	21	197
70	CL9266	1	p3	(TGA)6	18	205	222	CAAATGCTGATATGGGTACAT	55.07	21	TACCCAATTCAACAGTACCTT	53.88	21	149
71	CL9298	1	p2	(AG)6	12	1851	1862	TCTACATTGATCTCAGAGGGA	54.919	21	AAGGAGTAGTGAAAGGAATGG	54.916	21	136
72	CL9327	1	p3	(ACA)5	15	3091	3105	TCCTCTCTTGTTGTTGTGATT	55.066	21	TGTTGAATACACAGACTTTTGT	54.17	22	160
73	CL9374	1	p2	(GA)9	18	1836	1853	GTGCGGTTATAGACAGAGATG	55.01	21	TCCAATCTTTCTCTCTTCTCC	55.23	21	158
74	CL9425	1	p3	(GAG)6	18	1014	1031	GGTTTGGTCGGCTTTAGA	56.25	18	CCTCACATTCAATCATTTCAC	55.48	21	148
75	CL9433	1	p3	(GTG)6	18	957	974	AAGACCAGGAGTGTTGATGTA	54.69	21	CTCTGTAATTGCAAGCTCACT	54.96	21	145
76	CL9505	1	p3	(GAG)5	15	1362	1376	CCGCTCTCTGTAGATTGAAAA	55.72	21	GAACCTCAACTCTACACCTTC	55.65	21	213
77	CL9616	1	p2	(GA)9	18	189	206	TTTACACCACAAAACACAACA	55.06	21	TTAGGATTATGTTCGATGTGG	55.21	21	153
78	CL9624	1	p3	(ATG)6	18	62	79	TTTGCATTTACCTGTTTGAGT	55.07	21	TAACAAAATTTGAGGGTAGCA	55.18	21	135
79	CL9660	1	p2	(AG)8	16	1536	1551	CATGTTGAGACTGCAATTTGA	55.051	21	GCAAAAGTCCAATCAAACTCT	54.949	21	138
80	CL9685	1	p2	(CA)9	18	1389	1406	AGATGCATACAAAATCAGCAT	54.93	21	TCAAATCAACTAGGGTTTCAA	54.97	21	150
81	CL9794	1	p2	(TA)7	14	431	444	CATAACAAGCCTTCCTATTGC	54.981	21	ATCGTTTACTTGGTTAGCTCA	54.975	21	114
82	CL9794	2	p2	(GT)6	12	1626	1637	ATCCGAGTAAACATGGTTGAT	54.998	21	GTCCATCATTTCTCTGGTGTA	55.03	21	200
83	CL9885	1	p2	(CT)6	12	1525	1536	ATCGGACACTTGAAATCATCT	55.017	21	GGAGATGAAAATGGAAGCAAA	54.708	21	141
84	CL9905	1	p3	(TTG)5	15	1878	1892	CTGTTGTAGCTCTGACATTTG	54.903	21	CCTCCTCACATTCATTTCTCT	55.004	21	180
85	CL10029	1	p2	(AT)6	12	678	689	ACTGTCGAAATACCATTCCTT	54.929	21	CACCAGTGATGACAAAATGAG	55.146	21	234
86	CL10152	1	p3	(GGT)5	15	449	463	TGGTGGTATTGGTTGTCTTTT	55.594	21	AATGAGATCAGAAACCCCAAA	55.07	21	223
87	CL10278	1	p3	(CTC)6	18	182	199	TTACCAATATCACGCATTCTT	54.96	21	GGGACCCTAAATCCCTAATA	54.74	20	149
88	CL10434	1	c	(TTC)6tctttttagagatgatgacgagaagaagagaagaccgagaaaatgagagtgagt(GA)8	88	1719	1806	TGACTTTCTCGTACTCCATTG	55.48	21	GAAAACAGCTCAAGAAAATGA	54.83	21	180
89	CL10770	1	p2	(AC)6	12	2607	2618	AGAAAACACACCAGAAGAGAA	54.998	21	ATCTGTTCATGCTACGAAGAA	55.062	21	193
90	CL10936	2	p3	(ATG)5	15	3452	3466	AAGCATTAACAAGAACGATCG	54.991	21	CTTCTCAATTTGTGGTGTTCC	55.333	21	225
91	CL11051	1	p6	(CTTTTT)4	24	518	541	CTGCCTAAACCAACAATTCTG	55.4	21	CAGAAGGGGATTTATACGGTT	55.076	21	142
92	CL11086	1	p2	(AG)8	16	2551	2566	AGTAAGAATGTTGTATCGCCA	55.043	21	AGAAATCGTAACTAGGAATCC	52.489	21	131
93	CL11311	1	c	(GA)9tag(CTT)5	36	3347	3382	CCAGAACAACAAGAAGAAGAA	54.74	21	TTGAAGAAGAAGAAGAAGCTA	51.58	21	149
94	CL11459	1	p3	(CTT)5	15	336	350	AGCTCACATTCTCAACCATAA	54.919	21	ATCAGAAGAGAAAACCAGAGG	54.936	21	149
95	CL11555	2	c	(AGA)6gagaccagaaatgggaaattagaaggcattattgatgttggtttcagtttcaccattgatattggaggtaagagaaagagaagaaacaatatgattt(GA)8	131	1609	1739	ATGATGAGGAAGAGGTAGTCC	54.79	21	CTAATTTCCCATTTCTGGTCT	55.01	21	153
96	CL11849	2	p3	(ACA)7	21	305	325	CCCTAACTCTTTTCTCCAAAC	54.82	21	CGAAGAAGAAGAGGAGAAGAG	55.23	21	140
97	CL11871	1	p3	(TAT)6	18	2465	2482	TCTGATACTATGAGGTGCTGTT	54.17	22	TAAATAGTTTGGTCCACTTGC	54.61	21	182
98	CL11931	2	p3	(TCT)5	15	340	354	TCTGATCTTTGTGTCTTCCTC	54.981	21	CAAACCCACAAAAGAAGGAAA	55.046	21	181
99	CL11935	1	p3	(AGT)5	15	481	495	AAAAGGAGACAAAGTAGAGGG	54.848	21	TCGTATCGTATTCAGACCAAG	55.003	21	170
100	CL12032	1	p3	(ATC)6	18	1290	1307	TATCTTTGGCATTGTCTTCAT	54.91	21	GATACACCAGCTAAGAAACGA	54.74	21	148
101	CL12295	1	p2	(TA)6	12	926	937	GGTTGCTAAGAAAACCAACAA	55.154	21	ATCAGCTTCTTCTTCCATCTC	55.101	21	211
102	CL12403	1	p2	(CT)6	12	2843	2854	ATCGTCCAGACAAGATTGATT	55.017	21	CACAAATGGATGCGGAATATT	54.952	21	213
103	CL12634	1	p2	(GA)9	18	1942	1959	TTAATCGAGCAAAAGAAGCAG	54.883	21	CGTGTGTAATGTCTCTCTCTT	55.121	21	217
104	CL229	1	p3	(AAG)5	15	407	421	GGAGGATATAAGAGCAAGTCC	54.978	21	CCTGCTGCATTTAAGACATTT	55.084	21	152
105	CL234	1	p3	(TAT)6	18	94	111	CAAACACAAGCTCACTTTACA	54.17	21	TTTCAATTCAAGTGCTTCTGT	55.18	21	162
106	CL309	2	p2	(AT)8	16	4600	4615	CCTTCAAGTTCCAGAAGAGAT	54.936	21	GAATCTTCACTCTTTTCTGAACA	54.868	23	205
107	CL325	1	p2	(AG)6	12	3053	3064	GATCCCAGTCAATATTGTCCA	55.066	21	CTTGCATTGAATGATGGGATT	54.83	21	112
108	CL370	1	p3	(TCA)7	21	2223	2243	GTTATGGCTCATATGTGGTTG	55.55	21	ATGATGTTGTAGACGATGAGG	55.08	21	154
109	CL380	1	p3	(CAT)6	18	2483	2500	CTTCCATTTCTCTGATTTGC	55	20	CAAGATCAAGATCGGATGAT	55.03	20	135
110	CL413	1	p3	(ATC)5	15	1561	1575	ACCGTTTACATTACAGAGAGG	55.071	21	AGCGATGAAGAAGCTACAATT	55.681	21	147
111	CL436	1	p3	(AGT)5	15	1333	1347	GCATTTGGAGGAAACATGATT	55.052	21	AAGAAAGTGACCTCCATGAAA	55.034	21	225
112	CL459	1	p3	(TCA)5	15	1969	1983	TACAAAGAGTCTCAAGAGGTG	54.637	21	TATCCAGCTTAGGTTGAACTC	54.748	21	221
113	CL465	1	p3	(TCT)5	15	321	335	TCAAAGTACTTCTCCATGGTC	54.962	21	GCTGACTTTTGTTTGGAAGAA	55.172	21	234
114	CL465	2	p5	(AGAAG)4	20	560	579	GTTTGTGGGTTGTGTTATCAA	54.879	21	TGAAAAGGACTTGGAGAATGT	55.034	21	134
115	CL465	3	p4	(TTTA)5	20	3002	3021	AAAAATCATGGGAGATCAGAG	55.8	21	GCTAGTTTAGCCAATGTTTTG	54.55	21	150
116	CL465	4	p2	(AG)6	12	7271	7282	TGAAGATTCGAGTGGATTCAA	54.965	21	ATCTCTGATTCCCGCATCT	55.546	19	110
117	CL521	1	p3	(TTC)5	15	1416	1430	ACAGATATCATTCCAAAGGCA	54.955	21	TTGCATGCTGTTAATCTCAAC	55.127	21	234
118	CL708	1	p3	(TGT)5	15	488	502	TGATCGAAATTTGGTGAACTG	54.788	21	GTCCTTGTAAGATGGAGAACA	54.962	21	202
119	CL1020	1	p2	(TC)7	14	1016	1029	GGTCTCAGGTAATTTGTCCAT	55.277	21	TGTTGTTGTTGGAAGTTGATC	54.898	21	232
120	CL1095	2	p3	(GAG)5	15	556	570	TAAAAGCCAGAACTCGATTGA	55.255	21	GAATTCTTCCCTTCCTTTTCG	54.848	21	249
121	CL1300	1	p3	(TCT)5	15	1285	1299	GGAGATGAGAGTTGGAGATTC	55.209	21	AAAACACAAGGGTTTTAGAA	50.897	20	116
122	CL1373	1	p3	(TCA)6	18	1013	1030	GTGATGAATCCCTGTCAAAT	54.76	20	TCTCTTGTTGCTTTTGATGTT	55.18	21	151
123	CL1461	1	p3	(ACC)5	15	703	717	AATTCTCTTCAGGAACAAGCT	55.118	21	CGGCGATATCATGACTTTAAC	54.956	21	227
124	CL1536	1	p6	(GGTTCT)4	24	1461	1484	GGCAACAAAACACCTATGAAT	54.997	21	CCTTAGGAGATAGACATGACG	54.768	21	204
125	CL1644	1	p5	(AAGAA)4	20	444	463	CTGCTCCAAGTTTTAAACCAG	55.333	21	CATCACTGGAAGAGGTCTAAG	55.145	21	198
126	CL1887	1	p2	(TC)6	12	683	694	TTACTTAGGGAGCTCACATTG	55.03	21	CCACCTCATCACTATTTCCAT	55.053	21	169
127	CL1958	1	p2	(TC)8	16	3175	3190	AAAGGTGATTCTTGAACTGGA	55.034	21	AAAAGGAAGGATTTTGGGGAG	55.999	21	225
128	CL1971	1	p3	(ACA)5	15	790	804	AGAAACTAACTAGCCGAAACA	54.907	21	AATTGATGGGCAGAGAACTTA	54.886	21	190
129	CL2110	1	p2	(CT)10	20	648	667	GAAACCATATTTTTGTGACCA	55.08	21	TAACACGCACACAGAGAAAG	55.01	20	151
130	CL2110	2	p3	(GGT)5	15	847	861	TACACATCTGTAGCTCTCTCT	54.981	21	AAGTCCGCCATTCTCTATATC	54.701	21	218
131	CL2115	1	p2	(TG)6	12	3248	3259	TAGGATTACAAAAGCTGGGAG	54.998	21	ACAGAAACAAAAGGTGGTAGA	54.978	21	229
132	CL2251	2	p3	(CGC)5	15	4203	4217	AAACACAAAGACAATCTCAGC	54.981	21	GTTAGCATTTGAACGACTTGT	55.101	21	215
133	CL2380	1	p2	(TA)6	12	2878	2889	AATGTAGCTAAACCGAGGAAA	54.942	21	TTCACTCACTGCCTCTTTTAA	55.079	21	102
134	CL2401	1	p3	(GAA)7	21	734	754	TTTGATCAAGCTCTTCACTCT	54.871	21	CTGAAGAAAGACAAAGCCATG	55.417	21	246
135	CL2408	1	p2	(TA)7	14	571	584	CATCAAAGCATGCTCTTACAT	54.617	21	CTTAGGACTGAAAATTGAGCG	54.978	21	250
136	CL2429	1	p2	(AG)7	14	437	450	TTTTGAGGATTTGCTGATGTG	55.02	21	GAACCCATCATGTACTTAGCT	55.095	21	170
137	CL2529	2	p3	(GAC)5	15	376	390	TTTGATCTCTCTCTGTGTGTG	55.291	21	GATTTACCAGAACCGACATTG	54.959	21	207
138	CL2649	1	p2	(AG)6	12	1907	1918	AGTTTGCTACCGAGTTTATGA	54.975	21	TAAAAGGCGAATCTACAATGC	54.655	21	176
139	CL2716	2	p2	(TC)8	16	3330	3345	AAGAGAGAGCTTCACATTTGA	54.871	21	TGAAACCTCAGACAATGGTTC	56.087	21	143
140	CL2728	1	p3	(TGA)5	15	348	362	TCTCTTCTTCAAACCCCTTTT	54.932	21	CAGATCGTGTCAACAATTACC	54.991	21	210
141	CL2799	1	p3	(GAA)5	15	727	741	AATACTACGAGGTTGTTGAGG	55.071	21	TTGTTCTGTGAAAGGTTTGTG	55.109	21	190
142	CL2951	1	p4	(GTAT)5	20	1039	1058	TTTTAGTAAGTGCGGGAAGTA	54.57	21	CCATCACAAACCTAAAAACAC	54.75	21	123
143	CL3556	1	p2	(TC)6	12	479	490	TCTGTTTTCTCTACTTGCTGT	54.816	21	AAGTAGAGACCAATTTGCAGT	55.131	21	199
144	CL3582	1	p2	(TC)7	14	6245	6258	CAGATCTCTTCCCTGTAACTC	54.866	21	TTCTCACACAGTACCAAAAGA	54.731	21	111
145	CL3811	1	p2	(CT)9	18	215	232	ACTACTGGTACAACGAACGAA	55.01	21	TGATGAAGGAAGATCAACATC	55.09	21	150
146	CL4395	1	p2	(AT)6	12	1457	1468	TGAGAATGCATTTGAGAGGAT	54.975	21	AAGTGCGTATACATCCATGAT	54.884	21	226
147	CL4470	1	p2	(CT)9	18	57	74	ACCAGTTATCCATCTTTTCGT	55.34	21	GACTTCTTCCTCTCCAAAATC	54.66	21	168
148	CL4797	1	p3	(AGG)5	15	356	370	CAGAACCAGAACCAGAACC	55.433	19	CTGGTTCTTGAACGCCTT	55.171	18	165
149	CL4899	1	p2	(TA)8	16	2153	2168	GTTGATTGCTTAGTGGTCTTC	54.88	21	ATTATACAAATGACGAGGCCA	55.079	21	197
150	CL5405	1	p3	(CAA)7	21	273	293	TATCCATAACCAAAACCTCAA	54.78	21	AGCAGCTTTAGGTAACTGTCC	55.48	21	151
151	CL5818	1	p2	(TG)9	18	306	323	GAATCTTCTTTGGAGATGGGA	54.985	21	GGAAGAGCTGCCTGTTTT	55.121	18	206
152	CL6173	1	c	(GAT)5gtcgtcgtgaagtcgaatctcattccggtcttctactacggtgt(TGGCTC)4	83	3985	4067	ACCTCCATTAACACTATCACC	54.714	21	TGGGAAGAACAACATCGAATA	54.946	21	215
153	CL6457	1	p2	(AT)7	14	1294	1307	AATTGTGGTACTAGGGATGTG	54.998	21	GGAAGCAAGATGGGTACTTAT	55.063	21	161
154	CL6457	2	p2	(AT)7	14	1579	1592	ATAAGTACCCATCTTGCTTCC	55.063	21	AAGAAATGACAACAGGGAAGA	55.034	21	230
155	CL6484	1	p5	(AAAAC)4	20	548	567	CATGGAGATTTGCCATTTGAA	55.055	21	ACTATCCGGCCATTTATGAAA	55.047	21	178
156	CL6527	3	p3	(GGA)7	21	621	641	AACCAACTGCAACTAAAACTG	54.75	21	CTAGTATCGGAGAAACCGAAC	55.66	21	141
157	CL7745	2	p3	(CTC)6	18	203	220	TGCTTGTTCTTCTCCATACAT	54.97	21	GATTTGATCGACATTGAAGAC	54.67	21	148
158	CL7808	1	p3	(AAG)6	18	175	192	CCTCATTTCAGACTTTGACAG	55.01	21	CAACCTTCATGGTACTTGTTC	54.72	21	147
159	CL7901	1	p2	(AT)7	14	3974	3987	ACGAATTTTCCTACTTCCGAT	55.039	21	TCTCTCTCAACTCATTTCGTC	55.121	21	158
160	CL7945	1	p3	(CTA)6	18	2395	2412	ATACGCTCTTCTTACCCATCT	54.79	21	GTAAAACCAAAACGAATAGCA	54.79	21	152
161	CL8003	1	p3	(CAC)5	15	837	851	TAAGTGTAAAATCCCCTGGC	55.008	20	CTGTGTTGTAGTAAGTTTGGC	55.101	21	215
162	CL8014	2	p3	(GGT)6	18	196	213	GTTCTTACAACTTCGCAGAGA	54.93	21	ACCAGAAACCTCTCGATTAGT	54.65	21	158
163	CL8030	1	p3	(AAT)6	18	37	54	GATGCTGCTTCAATGGTG	56.04	18	CCTTGTGACAATCAATATAGGA	54.39	22	151
164	CL8144	1	p3	(GTG)5	15	625	639	AGAACAACTGCATGACGG	55.284	18	GCTTACAATATCAGCCACTTC	54.738	21	215
165	CL8276	1	p2	(TC)9	18	732	749	CCTCTTCTTTGGTGATATGGT	54.985	21	TCATATTTTCATTTCGCGACC	55.038	21	213
166	CL8298	1	p2	(GA)7	14	349	362	GTTTGAACATAGAACCGGTTG	55.449	21	CCACCTCAATTCACTCTCAC	55.771	20	238
167	CL8323	2	p2	(TA)12	24	2850	2873	TTGGTTCTTGTTCACCAGTAT	54.72	21	CCAGCAGCTTATGACTTTTAG	54.69	21	159
168	CL8556	1	p2	(AG)8	16	4902	4917	ATCATCTTCATCGACCAGTTT	55.017	21	AGTGACGATATTAACCCTTGG	55.107	21	230
169	CL8762	1	p3	(AGA)5	15	366	380	GTCAACCATAAGAGCTATCGA	54.959	21	CAACTGCATACAAAAGGAACA	54.965	21	205
170	CL8794	1	p2	(AG)7	14	667	680	AAGCCATTGAAATTCACTCAC	55.016	21	GCTCAGTCATTATCCTTCACA	55.405	21	205
171	CL8799	1	p3	(AGT)5	15	819	833	CAAAACCCATGACAGTGATTC	55.4	21	TCATCATCGTCATCTTCAACT	54.772	21	247
172	CL8811	1	p6	(CGGAGG)4	24	1190	1213	CACAAACCCATCGTAGGATAG	55.862	21	ACAGTGAAGTGAAGTAGACAG	54.946	21	218
173	CL8931	1	p3	(CAG)6	18	4193	4210	CTCCATTGGATCCTCTACTTT	54.99	21	CATTCTCTGCCATTGAGATAC	54.88	21	173
174	CL8931	2	p3	(TGG)6	18	4690	4707	GAGGAGGTGAAGAAGTTACTC	55.087	21	CAGTTTGGACATTCTCTGATG	54.585	21	217
175	CL8973	1	p3	(AGA)6	18	70	87	ACCCCAATATCTGAGGTTTTA	55.28	21	GCGTAGTCGTCTTTGAGTTC	55.18	20	144
176	CL8997	1	p6	(CCAAGC)4	24	631	654	TCTCCAGCTAAGAAGAAAGTG	54.981	21	ACCTAGTCTTGCCTTCCTTA	55.151	20	121
177	CL9158	1	p3	(TCT)5	15	324	338	TCCTTTTCCTGTTGTTGATCT	55.034	21	CTTCTGCTTCATTAACAGCTC	54.965	21	239
178	CL9297	1	p2	(AT)6	12	2400	2411	TATTGGGATTTTACTGGCACT	54.866	21	AACACTTCGAGTTAACAAGGT	55.396	21	235
179	CL9316	2	p3	(AGA)6	18	414	431	TGCTGGTGATAAAGATTAAGG	54.7	21	TGCTCTTCTTCAAACAACACT	55.25	21	159
180	CL9338	2	c	(TC)7aaatcaattcatatttct(AG)7	46	2016	2061	CGAAACCCATTAAACCCAAAT	54.978	21	CCGGAAATTCTCTGTGTTTTC	55.437	21	122
181	CL9359	1	p3	(AAG)5	15	2071	2085	AAAACTTCGTCGTCTTTTGAG	55.066	21	AATCAAACACTTACACCTCCA	55.047	21	129
182	CL9416	1	p3	(TAT)6	18	136	153	ACCCCTCTCTCAAGTAACTCA	55.54	21	GAACTCCCATAGCTCGTACTC	55.65	21	159
183	CL9440	1	p3	(AGT)5	15	1254	1268	AAATGGGGCATCTATGTAACA	54.935	21	CTTCATTTCCAGTCCCATTGA	55.841	21	147
184	CL9583	1	p2	(TA)8	16	950	965	GAATTCCCCATAGATCACCAA	55.034	21	CTACAAAGACAAGGCTCAGAT	55.326	21	184
185	CL9659	1	p3	(TCA)6	18	883	900	TACACGATCACTCATCTCCTC	55.2	21	ATTTTCGTAGAAGGGATATGG	54.98	21	158
186	CL9672	2	p3	(GCG)5	15	364	378	GTCACTACTTCTCACCATCAG	55.461	21	TACGATCTCTTCAGTACTCCA	55.007	21	160
187	CL9783	1	p2	(TC)6	12	1258	1269	AGCTCCCATACATGTAAAGAC	55.095	21	ATCCACGCCCTTCAAAATC	55.865	19	236
188	CL9888	1	p2	(GA)6	12	626	637	GAGAGGAAGAGGAAGGTAATG	54.833	21	CTATTGTAAACCCTCCTCCTG	55.095	21	250
189	CL9909	1	p2	(AT)6	12	1322	1333	GAGAGAATCGTTGGTTCCTTA	55.071	21	TTCGAAAGTAAAGGAAAGGGT	55.056	21	192
190	CL9979	1	p3	(GAT)6	18	1913	1930	TACAGGCATCAGAATCTCAGT	54.95	21	AGAACCTCAACAATCTTTTCC	55.03	21	148
191	CL10151	1	p2	(TA)6	12	1688	1699	ATTACATTGGATGCTAGGTGG	55.414	21	TGGTTGGATGGTAGTAATGTC	55.011	21	109
192	CL10233	1	p3	(ATC)5	15	1365	1379	AAGAGCTCCTACAACAATGAA	54.851	21	TTACTTCCTCACATCACAGAC	54.994	21	223
193	CL10269	1	p4	(TGAT)5	20	102	121	GTGTGTGGAATGTGGATTATT	54.75	21	CCAAGAACCATTGTAGAAACA	55.32	21	160
194	CL10399	1	p3	(ATT)6	18	1431	1448	TAAAAGCCTCAAGAATCAAGA	54.54	21	TTTACAAAGGTGTTTGCAGAT	55.07	21	139
195	CL10636	1	p6	(CGTCAT)4	24	2070	2093	TCTGGTATTCTTCACACAGTC	54.994	21	CCACCAACTTGTATCTTTGTG	55.06	21	185
196	CL10687	1	p2	(CA)8	16	628	643	ATTCAGGCACAATCTCCATTA	54.955	21	AGCTAGCTTCAGAAAATGGAT	54.972	21	228
197	CL10911	1	c	(AG)7actcataatatttttcaaagataatggactcttctt(CAA)6	68	1669	1736	TTTCCTTCAAAGGTGTTACAA	55.05	21	CACTACCAAAACTCACCATGT	55.08	21	147
198	CL11631	1	c	(CTT)5ttttcttttgattttggttctttaaaactctt(CAA)6	65	751	815	GAAGAGGAAGATGAAGGGAAG	55.391	21	CCAAAGAGTAACAACGCATAG	54.991	21	177
199	CL11640	1	c	(AG)6aagagtaagtgagatttatgat(GA)7	48	2595	2642	AAACACAACACTAACAACACC	55.118	21	TCCAAATCTCCTTATCACAAG	52.929	21	157
200	CL11669	1	p3	(ATC)5	15	705	719	AAGCTCTTTCAACCTTCTCTT	55.05	21	CCATAAACCTTTAGAGCCAGA	54.998	21	196
201	CL11688	1	p2	(TC)9	18	33	50	CAACAACCGATTTGTAACTCT	54.5	21	ACCCTAATTTCCAGAAACTGT	54.53	21	145
202	CL11748	2	c	(ATT)5atga(AG)6	31	3363	3393	TTTAAGGAGAGACTCGCTTTT	54.894	21	ATCTTCCTGATCGTAAAAGCA	55.03	21	218
203	CL11777	1	p3	(TTC)6	18	472	489	CTTCTACTTGTCAACTTTGCC	55.088	21	TCGAAGATCAAGAGAGTCAAG	54.835	21	230
204	CL11837	1	p2	(AG)6	12	2767	2778	CTGTGGTTTTCTTCTTCACTG	55.013	21	ACCAATCACGACACTCTTATT	54.962	21	211
205	CL12128	1	p2	(AT)8	16	699	714	CTCCATCTCTGACTCTTTGTT	54.968	21	TCACAAACATGAAGGTCTGAA	55.361	21	226
206	CL12164	1	c	(AAG)5caaaaccagtagaagaagaagcgaaagcagaggaagagggagagaaagagaaggagaaaacaattgaagaaagcaatgaagcagagaggaaggaacat(GAA)6	131	300	430	AGAAGAAGAAGCAAAACCAGT	55.02	21	TTGTTGTCAATTTCAACTCCT	54.85	21	150
207	CL12164	2	p2	(TA)7	14	1533	1546	AGATCAAGAACAGCTCCTTTT	55.118	21	CAATTTTCCCACGACCTAAAA	54.667	21	133
208	CL12296	1	c*	(TCTT)6	37	746	782	AGAAGGACACTTGTGTTGAGA	54.89	21	GGTGTGTTTGTTTGACTAGGA	55.22	21	160
209	CL12630	1	p3	(TTC)5	15	3322	3336	AGTGGTAAGATGTGGATTCAG	55.017	21	GCTCAACTCGTAATCTCTTTC	54.465	21	132
210	CL12708	1	p3	(GAA)6	18	1755	1772	TCTGTGACTGGTTTTGATTTT	54.85	21	GAGTGATATGCTTCCTTGCTA	54.82	21	148
211	CL12716	2	p3	(ACC)6	18	365	382	GTAGACCCAGCGTCAGATTA	55.41	20	TTTCTTGTGATCGAGAGTAGC	54.84	21	179
212	CL12735	1	p2	(TA)6	12	2271	2282	ATACCCGAGTCATTGAAAGAG	55.126	21	AAGAGGACACATTACATACCC	54.714	21	248
213	CL12823	1	p3	(AAT)6	18	2216	2233	AAGCCATCTCAAACAAAACTA	54.32	21	CAACTCGAATTCAAACTCAAC	55.02	21	142
214	CL73	1	p3	(GCA)5	15	1715	1729	CCCAACAGCAATTTACCAAAT	55.246	21	AGGCAAAACAAAAGGAAGAAG	55.129	21	217
215	CL243	1	p2	(TA)7	14	1299	1312	CCAGCTACACAATCATCATCA	55.752	21	CAAAGCAACATTAACTGGCTA	54.755	21	193
216	CL305	1	p3	(TCG)5	15	3038	3052	CTGTCTTTTCACAACAAGGTT	54.818	21	TCATTCATGGAAGACGAAGAA	54.965	21	201
217	CL386	2	p3	(CAC)6	18	361	378	GAAGATCAAGACGAAGAATGC	55.072	21	AATTGAGGTCATGAGAAGGAG	55.004	21	229
218	CL443	1	p3	(GAA)6	18	1675	1692	TGATCAGACTCTCAGGTTTTC	54.981	21	CTCAAACAATAATGGCAGACA	54.466	21	239
219	CL455	1	p3	(AGA)6	18	1044	1061	GAGAACAGATTAGTGTCCACA	54.994	21	ATTCTATCACTCGGGTATCCT	55.064	21	196
220	CL460	2	p3	(GAT)5	15	3334	3348	GATCCCAGAAAAGGTAGTTCA	54.929	21	TCATGCCACAAACAAAACAAT	55.394	21	216
221	CL496	1	p3	(TCT)6	18	717	734	TAAGCTTCTCACTGACAGTCC	54.73	21	GCCTAAGAGAAGCGAAAGTAG	55.46	21	179
222	CL496	2	p3	(GTT)5	15	1751	1765	GAAGAGGTTGAAGAGGGTATC	55.123	21	GTCTTTCCACCATCGACTC	55.351	19	209
223	CL560	1	p3	(TCT)5	15	333	347	CTCATGAGAAACCTCCTTGAT	55.004	21	GATTGAGAAGACCACTGAGAA	54.981	21	145
224	CL757	1	p3	(TTG)5	15	1075	1089	AGTGGAAGTTGTTGAAGAAGA	54.998	21	CCATGGAGAAAAGGAGATGAT	55.04	21	133
225	CL946	1	p3	(AGA)5	15	815	829	CGGCTAAAAGGTTCAAGTTTT	55.248	21	CGGTCGTGATTAGTTCTTTTC	55.031	21	187
226	CL1010	1	p3	(GAT)5	15	1294	1308	TTGGAGCATGAGAGATTAAGG	55.085	21	GCACATTGATCAGTGAAATGT	55.115	21	169
227	CL1398	2	p2	(TA)9	18	1372	1389	AGCTTATTGACGTCCACACTA	55.09	21	CTTGTTTATCTGCTTTTTCCA	54.9	21	148
228	CL1414	1	p3	(CAA)7	21	320	340	TTGTTTTATTCTCTGGGGTGT	55.014	21	AAGAAGGGTATCTGGAATTGG	54.952	21	248
229	CL1540	2	p3	(GAC)5	15	417	431	CTAAAGAACCCCAAGAACCTC	55.874	21	ACGGAGATTTTAGGCTTGTAA	54.942	21	242
230	CL1669	1	p3	(TGT)5	15	1114	1128	AAATAGGCCTCTTGAGGAAAA	54.783	21	GAAGAGAAACACAGACGGATA	55.102	21	217
231	CL1800	1	p5	(TAATC)4	20	2315	2334	TCAAAAGTATAACCCATGCCA	55.165	21	TAAGGAATTGTTGTTGGCATG	55.001	21	164
232	CL1858	1	p3	(TTC)5	15	2105	2119	AGAGTGAGATTCAAGGAAACC	55.227	21	TCATCTCCATTGTTGAAACCA	55.399	21	213
233	CL1881	1	p3	(TGG)5	15	482	496	GACATAGTGCTGGATATGGAA	54.884	21	CACCACCACTTCCATATCC	54.938	19	156
234	CL1881	2	p3	(TGG)5	15	698	712	TTATGGAGTTGGTGAAGGTG	54.961	20	ACCATATCCACCTCCATGT	54.981	19	127
235	CL2008	1	p2	(TA)7	14	597	610	TATCAGGATGTGTGTGTGATC	55.129	21	GCATTTTAGTGGAAGTGTAGC	55.23	21	173
236	CL2106	1	p3	(ATC)6	18	739	756	CAAACACTTTCCTTTTTCTCA	54.77	21	ATTGTTGAAAGATTCTGACCA	54.77	21	149
237	CL2106	2	p6	(CATCCA)4	24	1029	1052	TCATCATCCAATTCATCCACA	54.958	21	TGATGAAGAGCTGGATGAATT	54.975	21	168
238	CL2128	1	p5	(CACAC)4	20	1886	1905	GATTGTCGCCATGTAAAGTAC	55.066	21	CTCACAGCACTCTAACTTCTT	55.288	21	152
239	CL2218	1	p3	(GCA)5	15	1996	2010	AAGTTGTCAGAAGATAAGCGA	54.994	21	TAGTCATGAGGGCAGATCTTA	55.284	21	148
240	CL2392	1	p3	(TGG)5	15	2925	2939	GGATGAATCAGGTTGGAGTTA	54.998	21	AATCACTGGCTTCATTCAAAC	55.016	21	152
241	CL2478	1	p3	(TGA)5	15	2423	2437	ATTGAGCCTTATATGTCTCGG	54.981	21	ATAAGCACCTCATCATGTTCA	54.988	21	131
242	CL2478	2	p3	(TGC)5	15	3432	3446	TGGTTTGCTGTTTGAAAAGAA	54.981	21	TTGAGACTAGATCACAGGAGA	54.883	21	186
243	CL2526	1	p3	(ATA)6	18	280	297	TGAGAATAAACGATGGAGAAA	55.05	21	GTTACGTTGCCTCTTGTTCT	54.61	20	155
244	CL2706	1	p2	(AT)9	18	27	44	GACTGGGAACTTGAGATGAG	54.7	20	CAAAACAAAGAATGAATCACC	54.79	21	137
245	CL2838	1	p3	(CGC)5	15	1952	1966	GAATTGCGTAGATATGTGTGG	54.849	21	CTGAAATCGTCCTCTTTCGTA	55.484	21	206
246	CL3306	1	p2	(AC)7	14	1309	1322	GGGTTGTTCATAATAGTAGCC	53.772	21	ACCACTATAAGCTGAGTTTGT	54.567	21	204
247	CL3306	2	p3	(GAA)5	15	1644	1658	GGAGAGAGAAGATGGATGATG	54.988	21	GAGACACAGACACTCAATACA	55.026	21	158
248	CL3782	1	p2	(GA)6	12	3548	3559	TGACTGCACAGAATCCATATT	54.988	21	GTCTCTGTCTCACAATCTGTA	54.459	21	162
249	CL3881	1	p2	(CT)8	16	5330	5345	GCCATTTTCTTTGTCACTTCT	54.949	21	CTCTCATCAGATATTCGCCAT	55.068	21	200
250	CL3966	2	p3	(GAT)5	15	6786	6800	GAAGATGAGGAGGATGATGAG	54.988	21	TGAGAAAGCTATGATCTCTGC	55.212	21	250
251	CL4312	1	p3	(GTG)6	18	2134	2151	TGTAACGGTGCTATGTATGTG	54.72	21	ATTTAGTCCATCCACGTATGA	54.62	21	163
252	CL5722	1	p2	(CA)8	16	2213	2228	AAATGGCAATTGTGGACTAAC	54.997	21	TGATGTGTTATTGTGTGTGTG	54.724	21	114
253	CL7543	1	p3	(ATC)5	15	556	570	GGTAGTTCAAAATCATGGCTC	54.914	21	TGCATACATTCATCCTGTCTT	54.988	21	208
254	CL7543	2	p5	(ATTTT)4	20	3913	3932	AGGGAAGTGCTTAAACTCAAT	55.099	21	CACACTTACAATGCATATACCC	54.966	22	165
255	CL7642	1	p2	(TC)7	14	933	946	GTGACAACTGCAGATTTCTAC	54.912	21	AGTATTTTAGTTCCGCTGTGA	54.975	21	220
256	CL7748	1	p2	(CT)6	12	646	657	CATGCCAGAAGAAGTTTGAAA	54.952	21	CACAACTCTCCATTATTTCCA	53.51	21	216
257	CL7771	1	c	(CT)9tatattctttat(CA)6	42	92	133	TTTGAGCTGTGATTTAGCTGT	55.38	21	TGATTTGGTTTTGAGAAGAGA	55.08	21	149
258	CL7771	3	p3	(TTC)6	18	400	417	TGTGAGATGAAGAAGAAGACC	54.981	21	ATGCTTGATGTACTGAGTCTC	55.145	21	192
259	CL7979	2	p3	(GTG)5	15	994	1008	ATGGGACTTTGAGGGAATTAG	54.952	21	ATCCCATCATCATCATCCATC	54.962	21	182
260	CL7991	1	p2	(AG)9	18	63	80	GTAATCATCAAAGACCATTGC	54.73	21	CCTCCATTGCATACTCAACT	55.24	20	148
261	CL8212	1	p3	(ACT)5	15	474	488	TAAGAACCTCTGGACAACATC	54.962	21	TCATGCAGAGACAAGTAGAAG	55.08	21	246
262	CL8217	1	c	(GCT)6tgatgtccatggacagagggaagtcaagtgtt(GA)6	62	1956	2017	GTCCCTCCACTCACATCTATT	55.58	21	CTCTCTCAACACTTGACTTCC	54.07	21	148
263	CL8341	1	p3	(TTC)6	18	68	85	CACAAGTTTAATCCGTTGAAT	54.45	21	CTCAGCTTAAAAACTCCACAA	54.96	21	157
264	CL8375	1	p3	(TTC)6	18	556	573	TTTAGAATCCAAGCGATGTCT	55.03	21	GGAGAACAGTCGAAGGAGA	55.788	19	218
265	CL8616	1	p3	(ATT)6	18	2311	2328	TAGCTTTATTAGTACGGCAGG	54.94	21	AATTTTCCTGCACTTCACTTG	55.227	21	169
266	CL8662	1	p2	(AG)6	12	1859	1870	TGGTCTTCATTATTCGGGAAA	54.913	21	ACTAGGTCTTTTGTTGGTCTT	54.68	21	110
267	CL8779	1	p4	(GATT)5	20	302	321	ACTTTTTGTGATTGTGAAACG	55.39	21	ACCCATTGAAGAAGAAAAATG	55.87	21	140
268	CL8964	1	p3	(TCA)5	15	317	331	ACACATCTGTTAGGGTGAAAA	55.047	21	CTGATCATCTTCATCCTGTGT	55.104	21	179
269	CL8977	1	p2	(CT)9	18	4104	4121	TTCCAATGCAAATTAGTGAGT	54.99	21	GAGATTCCATTGCAGAAGTTA	54.62	21	148
270	CL8977	2	p2	(AG)7	14	7081	7094	ACCAACAGAAAATGAAATCGT	54.295	21	AAACCGAAACCAAAACCAAAA	55.529	21	213
271	CL9027	1	p2	(AT)6	12	484	495	ACCATATACAGCCACAATCAA	54.968	21	GGGAACATGGTAGTGTAAAGA	54.942	21	250
272	CL9027	2	p2	(AG)8	16	3382	3397	GTCTCTTCACACATTAGGGAA	54.962	21	ATGTGTGGATAATGAGTGACT	54.34	21	167
273	CL9027	3	p2	(AT)6	12	3721	3732	TGCGAATACATCAAAACAAGG	55.139	21	TCATCTCTGACACACTTTGAA	54.82	21	163
274	CL9027	4	p2	(AT)12	24	3840	3863	CACCAAAGTTTCCAATTAAAAG	55.72	22	CAGTCATTTCCCACACTTAAA	55.32	21	178
275	CL9092	1	p3	(GCG)5	15	366	380	AAAATGGGAAAGCTCTTATGC	54.772	21	CTTCCACAGGACTCCTTTC	54.811	19	240
276	CL9163	1	p2	(GA)7	14	1508	1521	TCTGGGTTGTGAAGTTGTATT	55.047	21	GTATTCTACTTTTGTCTCTGTG	52.34	22	210
277	CL9207	1	p3	(AAG)5	15	2082	2096	CTCAATGATCTGAAGCCTGTA	55.117	21	ATCTTCAAATCCTCGTTCGAT	55.126	21	192
278	CL9238	1	p3	(TCA)6	18	431	448	AGGATCACCAAAGTTTGTTCT	55.38	21	ACACCACCTACTACCCAAGTT	55.21	21	150
279	CL9269	1	p2	(TC)8	16	2036	2051	TATCAGCAGTAGGAGTTGTTG	55.062	21	AATACAAACCCTAGCTTCCTC	54.994	21	222
280	CL9277	1	p3	(TGT)5	15	1736	1750	ACCCTTTTGATTAGCTTCCTT	55.067	21	TGGGCTACAAGATTTCAACA	54.858	20	232
281	CL9289	1	p3	(AGA)5	15	3086	3100	AATTGGGTTGGTTAAGTTTCG	54.943	21	TCCACTCCAATTGTCTATTCC	54.998	21	118
282	CL9300	1	p2	(GA)9	18	422	439	TTTCGCGATAATCAAGATAAG	54.95	21	CAATCTTTTTACATGGTTGGA	55.25	21	155
283	CL9300	2	p2	(AG)6	12	2145	2156	ATTGAGAGAAAGAAGACCTGG	54.936	21	CAAACCCTAACTCACTCTCAT	54.949	21	136
284	CL9421	1	p6	(TCATGG)4	24	789	812	CATTAATGACACAGGAGAGGT	55.017	21	GATGATGCTGATCTGAAGAGA	54.923	21	203
285	CL9445	1	p3	(CTC)6	18	2022	2039	ATCTGTCGCATATTTCATTTG	55.35	21	ACAGCAAGAACAAGAGCATTA	55.38	21	150
286	CL9469	2	p3	(TCA)7	21	514	534	TACCGGCTACCACATTATCTA	55.01	21	TGGACAGTTCATTATTTGGAT	54.58	21	150
287	CL9571	1	p2	(AT)6	12	2919	2930	TGTCAAGCTCCCATATTTCAT	54.955	21	TGATCGATCATATGAACAATTCG	55.06	23	117
288	CL9600	1	p2	(TA)6	12	1466	1477	TGAAGAAGTTTGTTAGGTGGT	54.978	21	TCCTATTCTTCACAATGACCC	54.998	21	207
289	CL9631	2	c	(GCT)5ctccattgcttttggtgttcgtgtgta(TCT)5	57	1379	1435	ACGAAAAGGGCAGATTAAGTA	54.942	21	GTTTAGGGCAAATAGTTAGGC	54.617	21	223
290	CL9668	1	p3	(TCT)6	18	276	293	GCTCTTACTTCAATCAAACCA	54.7	21	TGAGTCCTCTAAGTTGCAAAG	54.94	21	143
291	CL9714	2	p3	(ACA)5	15	882	896	GCTTCCTTCAATAACAGCAAA	55.029	21	TCTTCTGTTCTGTTCTGTTGT	55.03	21	245
292	CL9772	1	p3	(TCT)6	18	28	45	TCTCCAAGCAAACACAATATC	55.39	21	TCTGTGTGTTCTTTTATGATCC	54.39	22	149
293	CL9772	2	p3	(CTT)5	15	324	338	ATACGAATCTGAGTTTCTGGG	55.126	21	CTTCCAGGTTCATGATGATCT	55.072	21	186
294	CL9887	1	p3	(AAG)5	15	1700	1714	GGTGTCTTGTAATGTTGTAGC	54.893	21	CCAACAACAAAGAAAATCAACC	54.936	22	112
295	CL9975	1	p2	(CT)11	22	71	92	TGTTGTTTCACAGTAGGGTTG	56.19	21	GGCATTCTCACATAGAAGAAC	54.01	21	152
296	CL9982	1	p3	(CGA)6	18	266	283	TACGAAGTTGAAGTGAAGAGG	54.77	21	AGGTGAGTGATTGTGTTCATC	54.93	21	159
297	CL10101	1	p3	(CAG)5	15	483	497	TCTTCCGGATATCATTTGTCG	55.589	21	AACTCGTTCTCAGACTGATC	54.568	20	222
298	CL10141	1	p3	(CGG)6	18	5282	5299	TTGAAAGGTACGTACTTGGC	55.706	20	AAGTCTTCCGTACAATCACC	55.105	20	212
299	CL10141	2	p2	(GA)7	14	5506	5519	GGAGGAGAGATGAAGAAGAAG	54.853	21	CGTTTAGAAGGCCTGGTATTA	55.12	21	172
300	CL10479	1	p3	(GAC)6	18	3017	3034	TCTAGAATGGAAAGCCAATG	55.47	20	AAAGCGAAACCAGAATACAAC	56.11	21	150
301	CL10599	1	p2	(TC)8	16	1273	1288	AGAATTGAGAGAGCATCGTAG	54.965	21	TAATTGGGGAGGAAAATTCGA	54.88	21	248
302	CL10645	1	p2	(AG)7	14	2374	2387	TATCGAAACTGGGTTCATGAA	54.946	21	AAAACAGACAACCACCTT	51.627	18	202
303	CL10843	1	p2	(AG)9	18	2228	2245	TTAATGCTATCGGTCCTCATC	54.994	21	CTTTCGCTCTCTAGTCTCTAC	54.764	21	237
304	CL11096	1	p3	(ATA)6	18	323	340	TAATTATCGTTCGGGTTCTGT	54.775	21	GAACTGTGTTTTGAAGTCCAA	54.831	21	216
305	CL11203	1	p3	(ACC)5	15	3176	3190	CACATAATGGATTGGCTTGAG	54.972	21	AGATTCAAGAGTACCCAAGTG	54.949	21	246
306	CL11262	1	p2	(AG)10	20	77	96	ATTTCACTGGTCCGTTTTTAT	55.35	21	GATCGTCGTCTTTCTTCACTA	54.67	21	149
307	CL11351	1	p2	(TA)6	12	2002	2013	ATATAACATTCTTGCCCACCA	54.935	21	TCATCATCTCTGCTTTCTGTT	54.939	21	194
308	CL11402	1	p2	(TC)10	20	3269	3288	CCATTCGTTGAGTCTCATTAT	54.32	21	ATTCCCATTCTCTTCACTACC	54.82	21	146
309	CL11492	2	p2	(AG)10	20	3362	3381	TGTAACCAGTACAACAGCACA	55.25	21	ACCTCTACCCATCTCTCTTCA	55.46	21	139
310	CL11585	1	p2	(GA)7	14	2576	2589	ACTCGGAGCTTAATTCATCAA	55.03	21	CAGCTGTTACGTCTAATTTCG	55.126	21	138
311	CL11649	1	p2	(AC)7	14	2738	2751	CAATAGAGATGAGGTAGGCTG	55.001	21	ACCATGTTTTAGAAAGGTTGC	54.93	21	139
312	CL11788	1	c	(AAG)5agccaaggagagtaaagcatgcatcttttt(CAA)5	60	2421	2480	GACACCATTCCATAAACAAGG	54.818	21	CTAATTTTCTTTCCAGCGGTC	55.23	21	240
313	CL11788	2	c	(AG)9cttgaagagagcaacaatggagggcagagc(GA)6	60	2583	2642	AGAAAGAACTCACCTTTCTGC	55.41	21	AACAGCTTTCACACACTCACT	55.01	21	139
314	CL11875	1	p3	(ATC)5	15	1045	1059	CTGTTTCTTGGTCTTGTCTTG	55.013	21	TCTACTTCAGAGGTGTTGAAC	54.927	21	165
315	CL11875	2	p3	(GAT)5	15	1508	1522	CCTCGGAATATGTCGAATTTG	54.849	21	AAAGATCAAATCAGAGGGGTT	54.77	21	101
316	CL12037	1	p3	(GAC)6	18	1263	1280	TCACCACATCGAGTGACTT	54.76	19	ATCCTTTTCACCACTCCTTTA	55.47	21	136
317	CL12081	1	p2	(AT)10	20	1147	1166	ATAAGGTGCTCTGGTTTCTTT	54.84	21	CTCCATTTAAGTGGGAGAACT	55.07	21	155
318	CL12147	2	p3	(TCA)7	21	1090	1110	GTGCGAGGTTCACTTCTAATA	54.74	21	ATGAACCGATGAAAATTGAG	55.13	20	152
319	CL12147	3	p3	(AAC)6	18	1532	1549	AATGGGATCTACAATGAGCAA	54.955	21	TCATCATCAGCTCATTCAAGT	55.007	21	113
320	CL12194	2	p6	(ATTTGG)4	24	535	558	TCCCCATTTCTCTTTTGTCTT	55.001	21	CTGCCATATGTCAAGTGTCTA	55.129	21	245
321	CL12413	1	p3	(TGT)5	15	2721	2735	CACCACCAGAATTAGTAGTGT	54.962	21	CATCAGAGAAGAGGTTGCATA	55.117	21	214
322	CL12454	1	p3	(TTA)5	15	567	581	CTAAATGCAACAACTACCTCC	54.574	21	GTGTCATCTTTCCAAATGTCA	54.399	21	157
323	CL12646	2	p2	(AT)6	12	2231	2242	TACTTGAGGGTAGTAGTGGAA	54.773	21	ACGTGAAGCTGTAAGGATTTA	54.975	21	211
324	CL12727	3	p3	(AAG)6	18	599	616	AGTAGTCACCTTTTGTTGGAA	54.978	21	AACAACGCCAAAATTTCTCAT	55.209	21	226
325	CL12743	1	p4	(TCTA)5	20	2465	2484	AGTCTCAGTTGCAGTCTCAGT	54.14	21	GACCGTCCGGTAACAGATA	55.96	19	150
326	CL99	1	p3	(GGA)5	15	2196	2210	AGAAGATAGAGGAGATGGAGG	55.07	21	TCCACTGTCAAGAACTCATTT	55.066	21	150
327	CL150	1	p2	(GA)9	18	72	89	CATTGTTGTATGCTGTTTGAA	54.81	21	TGGTGATGATCTCAGAGAAGT	54.71	21	166
328	CL228	1	p2	(TA)7	14	3248	3261	CATCCTAAAGTCATGGTCAGT	55.017	21	CATTTGACAAGCTGCTAGATC	55.032	21	130
329	CL260	1	p2	(AG)8	16	3045	3060	GAATTTGTTCGAGGGTTTTGA	54.975	21	TCAAACAAGAACTCCATCTCA	54.786	21	167
330	CL472	1	p2	(AT)6	12	350	361	CAACAGTCAGACATCATAGGT	55.049	21	CTTCCTTCTACAACTACTGGG	55.058	21	120
331	CL567	1	p3	(AAG)6	18	747	764	CCAGAAACAGAAGAACCATAA	54.55	21	GGGTTACAGTAGAGCTGGAGA	56.15	21	156
332	CL612	1	p3	(GGA)5	15	526	540	CATATTTCTGGCAGCATCATC	55.133	21	GTGCTATCGATCCAGGAAATA	54.994	21	246
333	CL629	1	p2	(AT)7	14	1926	1939	CCTTGAGAATTGCATAAACCC	55.16	21	GAAGGTTGTGAGATTTTGCTT	54.949	21	217
334	CL799	1	p3	(TTG)5	15	433	447	GAAGAAGCTTGCAATGTGTAA	55.06	21	ATCTAGACCTCCTTCTTTTGC	55.014	21	223
335	CL874	1	p3	(TCG)6	18	2123	2140	TTGTCAGAATTGTTCAATCCG	54.788	21	AGTTTCAATTCTAGCAACCCT	55.099	21	161
336	CL876	1	p2	(TC)10	20	76	95	CTTCAGTCTCTCAGTCCATTG	54.99	21	CTCTCCATTGAAAAGAATCAA	54.6	21	139
337	CL932	1	p3	(AAC)6	18	935	952	TATGACATGGAAACCATCAAT	55.28	21	AGTTCCTGAACTGCCATAGTT	55.57	21	178
338	CL1019	1	p2	(AG)7	14	896	909	CTTTGGAACGGGACTACTATT	55.039	21	CCTGGAGATTTAAACAGCATG	54.905	21	245
339	CL1251	1	p3	(CGA)5	15	2483	2497	ATCGAATTAGTAGAAGACGCC	55.339	21	CTCACCTACACCACCAAATAA	55.224	21	181
340	CL1274	1	p2	(TA)6	12	3221	3232	TATTAGAGGAAGCCATGGTTG	55.066	21	TTCCAGTGACATGATAACCAG	55.311	21	169
341	CL1343	1	p2	(TC)6	12	652	663	TCCATGCAAATTATGTGATGC	55.23	21	CATGGACAACAAATACATGCA	55.099	21	182
342	CL1394	1	p3	(TCG)5	15	1363	1377	CCAAACTGTCATAGCATCTTG	54.937	21	GGAGGAGAGAGGTTACTATGA	55.027	21	181
343	CL1401	1	p3	(ACA)7	21	394	414	TTCATTTTCTCTCCTCAGTCA	55.06	21	AAGCAATAGGCTTTGGATAAC	55.35	21	177
344	CL1447	1	p3	(CGC)6	18	356	373	CACGATAACTGCCTTCCTG	55.724	19	CACAACCCTTTACACTCC	52.473	18	140
345	CL1568	2	p3	(GCT)5	15	497	511	TTTCCAAACCAATCAGCAAAA	55.017	21	CAGAGCATTACAAAACCACAA	54.965	21	221
346	CL1657	1	p3	(CAA)6	18	501	518	TCTGGGATATTTTCATTGCTA	55.02	21	TCTAGAAGAGCTTTGTTGGTG	54.94	21	146
347	CL1665	1	p3	(GCT)5	15	1092	1106	ATGAAGTGTTTGATTTGGAGC	55.016	21	TTCTTTAGCTCCTTCATCACC	55.308	21	203
348	CL1675	1	p3	(TCA)5	15	765	779	TTCTCCCTTTTCTCACATGTT	55.034	21	GACGAAGATGATGATGATCCT	55.001	21	224
349	CL2021	1	p2	(AT)9	18	2273	2290	CCACTCACAAGGATTCAAGTA	55.31	21	CCAAAAGCTCTTGTAGATAGC	53.79	21	130
350	CL2314	1	p6	(ATTGAA)4	24	1516	1539	TTCACTACCCTCCTCAATTTC	54.929	21	TCAACAAGAGCAAGAACTTTT	54.149	21	107
351	CL2418	1	p3	(GAG)5	15	3845	3859	CCGTTGTTGTTAGAGGAAGA	55.038	20	CTCTCTCTCTCTCTCTCACTT	55.017	21	153
352	CL2418	2	p2	(GA)10	20	3963	3982	CTTATGGAAGCGGAGATGTA	55.51	20	CAACCTTTCGAAATTTTCAT	54.48	20	146
353	CL2544	1	c	(GAA)7gaggagggaagacatggtagtcaacgctagaatagagtc(CTCCGT)4	84	2298	2381	GAGTCAAGTGATGAGAGATGC	54.87	21	TTCTAGCGTTGACTACCATGT	55.09	21	154
354	CL2666	1	p3	(CCA)5	15	306	320	CACTAACCTTCCAAGAAAAGC	55.057	21	AAATTGCAGAAACGGAATCAA	54.933	21	128
355	CL2671	1	p3	(CCT)7	21	388	408	ACACACTTCTTCTCGTCTCAG	54.62	21	GGAGGGCTTCTTTAGTGTAAG	55	21	161
356	CL2768	1	p3	(GAA)6	18	1457	1474	CTCCCAATTCCATCTTTTATT	54.95	21	CGATTTCAAGTTGTTGTTGTT	55.39	21	135
357	CL2784	1	p6	(TGCTGT)4	24	2523	2546	CATGAATCTTTGCTGCTGTAA	54.841	21	TTGGTCAAGTGAAATTGGAAC	54.866	21	224
358	CL2797	1	p2	(AG)6	12	2512	2523	AACACAAACACAAAACCAAGA	54.914	21	GTTTAGGGTGTTGAATCGAAG	54.893	21	185
359	CL2833	1	p3	(GTG)5	15	2040	2054	TGGAGTTGTGGTTATGATTGT	55.115	21	GAGGCATTTATTCGAGCATTT	54.981	21	179
360	CL2837	2	p2	(AT)8	16	4349	4364	ACAGTTGAGAAGCTTGTCTAA	54.816	21	TTGTCCAAGGAAATATGAGGG	55.25	21	242
361	CL2846	1	c	(TC)6gaagtctgttttctcggt(GAAAA)6	60	1682	1741	CCTTCTCTCTCTCTCGAAGTC	55.04	21	GCTTCCCTTTATTTTGAGTCT	54.51	21	150
362	CL2914	1	p3	(GCT)5	15	3063	3077	TAGAATTCGAAACGGAAGGAG	55.455	21	CCATCTCCAACGCTCTAATG	56.016	20	240
363	CL2914	2	p2	(AG)7	14	3900	3913	TCAAAAGAACCTCAACTCCAT	55.034	21	CAATACTTCCAACTCCTCTGT	54.949	21	238
364	CL3069	1	p2	(CT)7	14	3231	3244	TTAACCAGTAACCACCCTTTT	54.925	21	TGATTGTGGGGTCTTTAAAGT	55.014	21	219
365	CL3894	1	c	(TCT)6ttcaaatcgaaatcgatagagaagcagattgatgggaaattagggttttt(TTG)7	89	1830	1918	CAAATCGAAATCGATAGAGAA	54.74	21	AAGAGAGATGAGCAATCACAA	55.08	21	152
366	CL3894	2	p3	(TGA)6	18	3382	3399	TCATCAAGAAAAGTTGCATGG	55.02	21	CTTCTTCCACTGAATTGTTGG	55.048	21	249
367	CL4016	2	p2	(AG)6	12	726	737	TTGAAACTACAACAAAGGCTG	54.898	21	GCTACTCTGTTGAAGTTCTCT	55.01	21	222
368	CL4035	1	p2	(GA)8	16	7604	7619	ATGAAAGAACTGACAAAAGCC	54.949	21	TCCATACACCAATCCAATTCA	54.87	21	234
369	CL4147	1	p2	(AG)7	14	305	318	TCCTTTACACCCACATGAAAT	55.083	21	CGTATCTGATAGGTCTCGTTC	55.191	21	151
370	CL4147	2	p3	(TTG)5	15	2887	2901	AGCTTCTCTACTTTCTTGTCC	54.978	21	GAAGAAGAAACAATCGGAAGG	54.88	21	139
371	CL5222	1	p3	(ATT)6	18	397	414	AAATTGTCACATACGGTTCAT	54.53	21	TGATTATGAAAAACGAGAAGG	54.66	21	155
372	CL5222	2	p3	(TCA)5	15	3361	3375	AATAGGATCGCTTTCAGTAGG	54.914	21	ATATTGGTTGGGTTCGTATGT	54.978	21	239
373	CL5222	3	p3	(CAT)5	15	3677	3691	CAGCTCTGAAATTTATCGCAA	54.95	21	GGTTACTTGTTGCATCAGTTT	54.962	21	162
374	CL5363	1	p3	(GAA)5	15	2612	2626	GGTTGTAATGAGAGAAGTGGA	54.962	21	AACCAAAGTTCTCAAATTGCA	54.755	21	232
375	CL5519	1	p3	(GCA)5	15	3271	3285	CTCCAGGAGAAGCTTTGTAAA	55.52	21	AGGCTTCAGTCAGTTTTATGT	55.131	21	196
376	CL5688	1	p3	(GTT)6	18	3995	4012	TTATTCTTGTTCTCGTTCTCG	54.88	21	AAAATGCTCGGTAACTGATCT	55.65	21	145
377	CL6759	1	p3	(AGA)6	18	1508	1525	CTCAGTCAACAAAAACCAAAG	55.11	21	CTTCTTCTTGCTTAGCAGGTT	55.76	21	168
378	CL7641	1	p3	(GGT)5	15	1870	1884	CAAGAAATTCTGAACAAGGCA	54.952	21	TGAGCATCAATTCATGTCAAT	53.844	21	151
379	CL7692	2	p2	(GA)6	12	2056	2067	GAAACACCATTGACAACATGA	54.965	21	AAAACAGAACACATCCTCTCT	54.769	21	238
380	CL7709	1	p3	(TAA)5	15	1189	1203	TTTTGTGTCGATGCATTCTTT	54.965	21	CTGGGCTTAAGGTGATAACA	54.736	20	128
381	CL7807	1	p3	(AAG)7	21	3059	3079	GAACACCAGAGGACATAGTGA	55.11	21	AATAATCAACTTTTCCCTTCG	55.18	21	147
382	CL7847	1	p3	(AAG)7	21	4283	4303	GAGAAAACCAAACCAAAAGAT	55.04	21	TACTTTTCGTATTTCCTGCAA	55.33	21	157
383	CL7870	1	p3	(ATT)6	18	698	715	TACCAACCATACCCATATCAC	54.74	21	TCATCATCATCAGAATAACCAC	54.99	22	143
384	CL7918	1	p3	(CAT)6	18	205	222	ATCTGAATTGTGTTGCAGAGT	54.85	21	GAAAGACATCATTCATTTGGA	55.11	21	149
385	CL7947	1	p3	(GCT)6	18	671	688	TCAGACTTTCGTCAAAAGAAC	54.72	21	CATACACTGGAATTGAATGGT	54.93	21	151
386	CL7947	2	p2	(GT)7	14	6349	6362	GAGCAGACAATGACATAAACC	54.946	21	GAGAGAAGAAACAAACGTAACA	54.683	22	139
387	CL8055	1	p2	(TA)6	12	2801	2812	ACCATATAGTCCAAGTTGAGC	55.095	21	TTTTAGTAGCGTGATCATTCA	53.01	21	245
388	CL8094	1	p2	(TA)6	12	367	378	AGCACACTTGTTTATGGGATA	54.9	21	TCTAAGGCTTTCAATTCCGAT	54.998	21	241
389	CL8094	2	p3	(AGA)6	18	1368	1385	TTAGTGGAGAGTTGAGCAGAA	55.35	21	ATAATTCCTCCTCCCTCTTTT	55.17	21	154
390	CL8100	1	p2	(CT)6	12	1010	1021	GAGATTGGTGTTTCTATGGGA	54.998	21	GCAGGATAAGAAAGTGCTA	51.996	19	128
391	CL8342	1	p3	(AAT)5	15	2018	2032	CCTGGTTGCAAAATTTAGTGA	54.933	21	TTCCTAGCATTTCAGAACGAT	55.03	21	152
392	CL8383	2	p2	(AT)6	12	1692	1703	AAACACAATGAAGGCTGTTTT	55.033	21	TGTTAATCAGTCTTTACGCCT	54.975	21	119
393	CL8479	1	p3	(CAA)6	18	386	403	GACTATGATGAGTGCAAATGG	55.68	21	TTAGACATATTGTTGCTGCTG	54.24	21	153
394	CL8479	2	p3	(CAG)6	18	657	674	TGTCGGATCTTTGAATCATCA	55.033	21	CAACTGATCCGACCAAAATTT	55.029	21	159
395	CL8813	1	p2	(GA)7	14	430	443	CGAAAATAGAGGAGATCGACA	54.991	21	CTACAACTCAAACACCCAAAC	55.278	21	224
396	CL8846	1	p2	(TA)8	16	1861	1876	GAGGTTTTGAGTGGTTACAAC	55.003	21	TTCATACGGATCAAAGAGGAA	54.369	21	226
397	CL9008	1	p3	(CGG)5	15	1229	1243	ATTTGAAGAGAAGAGACGGAG	55.077	21	CATCCTCTGAAAATCCGAAAC	54.946	21	199
398	CL9064	2	p3	(CCG)6	18	347	364	ATAACCCGGCTAGAAAACTC	55.18	20	GTCGGGTTCTCTAATAGCC	53.93	19	152
399	CL9119	1	c	(GTT)5gt(CGG)5	32	1081	1112	GAATTGGGATTGTCGTGATTC	55.296	21	TGACTTTTCCCTCTAACATCG	55.35	21	196
400	CL9170	1	p2	(GA)8	16	1171	1186	TCTTCTGCAGAGATCAAAACT	54.871	21	GCAGTTCAATTCAAGTCTCTC	54.899	21	177
401	CL9179	1	p2	(GA)8	16	497	512	CCGACACTAGAAATTATTGGG	54.09	21	ATTTGGAAATGGAGTGCATTC	55.052	21	243
402	CL9179	2	p3	(GTG)5	15	1855	1869	TCAGTGTAGAGTTTGAGTGTC	54.959	21	CCGTTACTAGCTACTTCTCTC	54.744	21	244
403	CL9222	1	p3	(GTA)5	15	303	317	ATTGATTCTCTAGACCGTTGG	55.126	21	TCGAACCTCCTACACGAG	55.347	18	193
404	CL9284	1	p2	(TC)6	12	661	672	GCCTCGATAAAGATTTGCAAT	54.981	21	CTGTCATTCCTTCTCAGCTTA	55.049	21	229
405	CL9345	1	p3	(CCA)5	15	2467	2481	GACAAGAGAAGGGTTGATCAT	55.296	21	TTCATGGAACTGCTAGAACAT	54.919	21	245
406	CL9361	1	p3	(CCT)7	21	894	914	TACCACCTCATCGTACAAAAC	55.18	21	GCAACAAGAAGGAGAAGAAAT	55.34	21	149
407	CL9361	2	p3	(CCA)5	15	1259	1273	AACTCCCACCAAGAAACATAA	55.014	21	TTGGAGTTGGGTTTGTGTTTA	55.82	21	226
408	CL9387	1	p2	(AT)8	16	1390	1405	ATACAAACTTTCTGTCCCCTC	55.209	21	AAAGGATCTGGTAGGTTGAAG	54.916	21	250
409	CL9512	2	p2	(TG)6	12	327	338	CTGAAATTGATGCAACTGTGA	55.051	21	GAGGATCATAAAGCTGCCATA	55.231	21	249
410	CL9934	1	p3	(CCA)6	18	2151	2168	TGGTACATCTGACCAATGAAA	54.834	21	CAAGTTTGTCTGTTTACGGTT	54.94	21	248
411	CL9934	2	p3	(CCA)5	15	2544	2558	TCCATTATAGTATCCCTCCCC	55.082	21	TTTTCACTGGGTTAGAACTGT	54.978	21	160
412	CL10003	1	c	(GCT)6caagttcttcttctcca(TC)6	47	1712	1758	TGAGGCGAGAATTGTTTAAGA	55.255	21	GAGCTCCAAACAAGACATAAC	54.88	21	226
413	CL10051	1	p3	(CCA)5	15	1506	1520	GATGAGCAGGTTAAGTATCCA	54.816	21	ATCTTCCAACAACTTAGAGGC	55.585	21	154
414	CL10085	1	p3	(GAA)6	18	1600	1617	TATGGCTGATCTTGTTGCTAA	55.001	21	CTTGCAACAGTTTTACTTCGA	55.038	21	147
415	CL10105	1	p2	(AG)8	16	1544	1559	TCTTCATTGTCCTCAGTCTTC	54.981	21	ACCCTATATTTCCTCCTCTGT	54.848	21	200
416	CL10184	1	p3	(GAC)5	15	1426	1440	TCGCTCTTCTTTCTCTTTACC	55.376	21	TTCAATCTGATATCATGGGCT	54.441	21	231
417	CL10234	2	p3	(CAA)6	18	352	369	TTTCAACAACTCCAACCTTTG	55.077	21	CTTCTTCATCTTGCTCCACTA	55.049	21	240
418	CL10369	1	p4	(GAGT)5	20	2922	2941	CGAAGAACAGTAGAGGATTCA	54.69	21	TCATCATTCACAATCACTTCTC	55.19	22	165
419	CL10790	1	p3	(CAC)5	15	919	933	TCATTAAACCCTCAGATTCCC	54.965	21	GAATCTAGCGGGAATCTTCG	55.835	20	209
420	CL10877	1	p3	(GGT)7	21	5324	5344	TAAGGTCTCCTGCTGGATAGA	56.65	21	ATTTTCTCTCCCTCCAAAAC	54.93	20	152
421	CL10987	1	p2	(AT)7	14	334	347	GAATTTAGTTAAACCTCGCGG	55.346	21	ACTGCTAGACTTCTTCACTTC	55.01	21	204
422	CL10987	2	p3	(ACC)5	15	673	687	CTGATGGCTTGCATTTCATTA	54.876	21	CAGAAACATGACGATCAACAA	54.82	21	146
423	CL11202	1	p3	(GGC)5	15	525	539	TTGACTCAGATTTCTTCGACA	54.93	21	ATAGATTTCTTGGCAGCATCT	55.04	21	190
424	CL11202	2	p3	(TGT)6	18	1457	1474	CTCAGATCAGTCCCTTGTATC	54.933	21	TTTAAGTCATACCAACTCCGG	55.332	21	189
425	CL11647	1	p2	(GA)6	12	2586	2597	AATTTCTCTAGATCTGCGGAG	54.933	21	CATCTTCTCTCTCAACCTCTC	54.885	21	154
426	CL11787	1	p2	(CT)8	16	1694	1709	CACTTGTCATTTTCCCACATT	54.92	21	CCTGGGGTTAGAGATGAAATT	54.952	21	124
427	CL12055	1	p3	(CCA)5	15	1619	1633	GAGAGTCCCAGATCATTTGTT	55.296	21	GCAGAGACAGCATAATTGAAG	55.032	21	199
428	CL12591	1	p3	(GAA)5	15	739	753	TTGTGTGTTGATTTGATTCCC	54.933	21	TGAAATCGATCCAGAGCTAAT	54.524	21	221
429	CL12632	1	p3	(GCG)5	15	703	717	GGAACAGATCTCACGAATTTC	54.705	21	CGAGGACTAGGTAGAGAATTC	54.423	21	178
430	CL12641	2	p2	(AC)6	12	2686	2697	ACCCTCAATTGACCTTTGTAA	55.014	21	ACACATCAGAAAATCAAGAGAG	54.134	22	205
431	CL44	2	p3	(CAA)6	18	946	963	GCCAGTTTTATCATGTTTCTCA	55	22	AAAACACCCCTAAAGTCCAC	55.455	20	248
432	CL155	1	p2	(AG)9	18	1053	1070	CATGTTACTTACTGGCCTGTA	55.043	21	TTCTTGGCTCCTTGATTCG	55.205	19	106
433	CL198	1	p3	(AAG)6	18	2522	2539	GTTGGTTTTAGGCTTCTTGAG	55.057	21	CTTGTTTGTTGTTGCAGTAGA	54.93	21	223
434	CL244	1	p3	(CAT)5	15	432	446	TTTCTCACATCTGATCTGACC	55.049	21	TGTTGAGATCTGTGCTGTTAT	54.952	21	233
435	CL284	1	p2	(GA)7	14	1657	1670	AGGAAGAGGACAAACTAGAGA	55.064	21	CCCCTGCAAAGTTTTCAATTA	54.901	21	215
436	CL356	1	p3	(GAA)5	15	3201	3215	CTATCAGAGAAATGGAAGGCA	55.085	21	GTACATGTTTCTGATCCTCCA	55.03	21	196
437	CL397	1	c	(AG)6acttcgacagagaacaaggtgagaggagaagcatat(GA)7ggtaaagggtataggagtaaaaataaagcaccaagaaagcgcagccatccagctgcctgataaattaggcatcctgataaagcaagaac(TGA)5	166	351	516	TCCACCTTATCATCTTAGCCT	55.538	21	TTAACTAGCACGCATTGAGG	55.863	20	250
438	CL397	2	p2	(GA)7	14	1802	1815	CATGGAGAGAGATTCGGATAG	54.822	21	ATCTCTCTTTCTCAATCGCAA	55.049	21	149
439	CL397	3	p6	(GAAGAG)4	24	1929	1952	GAGAGAGAGAGAGAAAGAGGA	54.998	21	CCTCATCTTGGACACCTTTTA	55.212	21	221
440	CL435	2	p3	(ACC)5	15	648	662	AAGAAAGAGTTATCAGGGACG	55.058	21	GTTTGATTCCACAACTGAACA	54.898	21	245
441	CL557	1	p3	(ACC)5	15	400	414	TCTTCTTTCCTTGTTGTGTCT	54.998	21	CAATGGCAAGTAAAATGGTGA	55.001	21	186
442	CL608	1	p3	(TTA)5	15	754	768	AAGCAATTTTCTCAGAAGCAG	55.035	21	AAAAGCCTGCAATGGTGA	54.976	18	147
443	CL704	1	p6	(GAAGAG)4	24	1536	1559	AAATTCGACGAGCAATTTTCA	55.073	21	GTCATGGCTATTTCTCCTTCT	55.082	21	131
444	CL750	1	p2	(TG)7	14	1647	1660	ACATAGTATTCTCAACGTGCT	54.782	21	GAAAGCAAAGAGAGTTGTGAG	55.107	21	219
445	CL763	1	c	(GT)6(AT)8	28	2107	2134	TCAGAATCGAAGTCCAGTAAC	55.102	21	GATGGGAAGAACAAGTAGTCA	54.962	21	248
446	CL772	1	p3	(TCT)8	24	1598	1621	GGATTCAAAAACGTAAGGATT	55.02	21	AAAATGGGTATGAGAAGGAAG	55.01	21	152
447	CL783	1	p5	(TTTTC)4	20	1406	1425	GTTGTTTTCCTGCTTTCTTCT	54.882	21	GACGAAATAGGGAGCATCATA	54.994	21	175
448	CL877	1	p2	(CT)6	12	1339	1350	TTTGGATTTGTTGGATGTGTC	54.933	21	TTTCCTCAAACAAAGACCAGA	55.262	21	248
449	CL1268	1	p3	(GTC)5	15	2832	2846	AGGAAGAGGAAGAAGAGAAGA	55.051	21	ACGAAGAGAGTGATTGAGTTT	54.914	21	190
450	CL1286	1	p3	(TTC)5	15	1275	1289	GCTTGAGAGTGGAATTCTAGT	55.046	21	TGAGAGGAATAAGAGCATTACA	54.353	22	245
451	CL1306	1	p2	(CT)7	14	2224	2237	TCGATTCGCTTCTCTTCAAT	54.907	20	GAAAATCTTTGATGACCGACC	55.23	21	149
452	CL1306	2	p2	(TA)6	12	4142	4153	TCATCAAATTCGGCCAGTATA	54.799	21	TTATACAAAACCACACCACCT	55.027	21	243
453	CL1306	3	p2	(TA)6	12	4271	4282	TCATCAAATTCGGCCAGTATA	54.799	21	TTATACAAAACCACACCACCT	55.027	21	243
454	CL1342	1	p3	(TGC)5	15	937	951	AAACGACTATGCAAATCTTCG	54.991	21	TGTGCTTAGATCATCCAACAT	54.988	21	229
455	CL1433	2	c	(TTA)7caccacctcatgct(TTC)5	50	326	375	CCAGTGTTCTATCTCCTTCCT	55.06	21	AGTAGGGGAAATCAAGGTGTA	55.35	21	178
456	CL1626	3	p3	(GCG)5	15	985	999	AGCAATTAGGTTCGACACTTA	54.975	21	ATCGGTCTATACGCATTCAAT	54.994	21	118
457	CL1667	2	p2	(TC)9	18	330	347	GGCTTTCTTTCACTGTGTATC	54.88	21	CGTCTCTAAACATCCTGATCA	54.882	21	150
458	CL1889	1	p3	(TGT)5	15	341	355	TTTAACTCCTCCACCAGATTC	54.929	21	TTGTAGCAATATGTCCTCCTC	54.816	21	250
459	CL2045	1	p2	(CT)6	12	630	641	TGTTTTCTCACTCTGTCTCTC	54.946	21	TTGTCTTCAACTTGGAGAAAA	53.485	21	119
460	CL2187	1	p3	(TTA)5	15	1470	1484	ACATATCAGAAGTTGTCGGTT	54.962	21	GACCATAAATTTAGTACATTCGT	52.678	23	187
461	CL2196	1	p3	(AAT)5	15	3609	3623	ACTTTCCCTTTACACCTTTGA	54.945	21	AGAGGTTTGGAGTTCATTTGA	55.034	21	129
462	CL2196	2	p2	(GA)7	14	4741	4754	AAACAACACACAAAACACAGA	54.946	21	CACCATCATCATCTCTGTTTC	54.374	21	152
463	CL2493	1	c	(CAG)6cg(GCA)5	35	2148	2182	AAGCAAATCCACAAAGTCAAG	55.227	21	TGTTGTTGTTGGATTTGTTGT	54.981	21	250
464	CL2497	1	p3	(GTG)7	21	313	333	AAAAGTGAGTCAAAAACTTGC	53.95	21	GAGGAAGATGAATTCAAGAGG	55.52	21	148
465	CL2525	1	c	(CAG)5caacttgattcgactcagttcatcaatcataataattctgattttatttt(TAA)6	83	2987	3069	CCGATAAGAAAACCCTAGTGT	55.039	21	CTCGTCGATAAAATCCAAACC	55.066	21	218
466	CL2570	1	p2	(TC)6	12	378	389	ATTTATGCGTGACGATTGATC	54.849	21	AATCCTCTCCTTTCTTGCTTT	55.087	21	240
467	CL2582	1	p2	(GA)6	12	1737	1748	ACGCTCTCTTCTTCTTTTCTT	55.19	21	CCGCTTTTGGAGAAAACATAA	55.042	21	216
468	CL2610	1	p3	(TCT)5	15	1251	1265	CACTCTTCACATCCAATCTCT	55.036	21	GAAATGGGAGGAGCTTCTC	54.956	19	188
469	CL2814	1	p3	(GAA)6	18	449	466	GCTTTAAAAGAGTAGCGGAAG	54.987	21	GACCTCTTCAGTTGTTTTGAC	55.022	21	206
470	CL2840	1	p6	(TGCTTC)4	24	1161	1184	CTTGAACCCATTGAATTAGCC	55.16	21	TCTTTAGAAGTGGGCATGAAA	55.115	21	219
471	CL2859	2	c	(ATC)5atgagaattctgatctggttttgagtcacatgtcatctgcaataacagaaggtgaagtagacaacaacgataatcgaac(TCA)6	112	1581	1692	ATAAAGCAAATCAACTCCACC	54.427	21	ACTAATTAACAGTTCTTGCA	50.241	20	217
472	CL3093	1	p2	(TC)7	14	897	910	CTTAGGATCTCTCGTCATCAC	55.073	21	CCTCTACATGTTGTCTCTCTC	54.898	21	243
473	CL3227	1	p3	(CAG)5	15	390	404	TGAAGCTGCACTAACTTATGA	54.965	21	GCTGATTGATCTGTGCATTTT	55.455	21	197
474	CL3337	1	c	(AGG)8gtgaa(GAACCG)4	53	200	252	CAACACCAATTTATTCTTTGC	55.01	21	TTCTTTCTCTTCTTTCTCTTCG	54.99	22	131
475	CL3773	1	p2	(AG)6	12	4033	4044	AAAATTCTCTTCCTCCTTCGT	54.848	21	AATGAAGAAAGAAACCGAACC	54.684	21	188
476	CL5157	1	p3	(GCA)6	18	2559	2576	CCTCCAAGATACCGAAAAGAT	55.095	21	AAGACTTGGCTTGTAGAAACT	55.063	21	103
477	CL6707	1	p6	(TCCTCA)4	24	1378	1401	GGAGGTCATCTTTCAGTGTTA	54.962	21	CCTTGGTTGTAACTGAATTGG	55.029	21	225
478	CL7568	1	p3	(AGA)5	15	1916	1930	ACGGAGATGATGATTCTGATC	55.001	21	CAAATTTCCTGACAGCATCTC	55.209	21	158
479	CL7646	1	p2	(GA)10	20	149	168	TGCTGTCTATTTTGTTTTTGG	55.64	21	GTGGTGACTCTGTGTGTGAG	54.75	20	150
480	CL7852	1	p3	(AAG)5	15	801	815	TCTTTTGTGACCACCCAATAT	55.083	21	TAACAGACAGAACATAACCCC	54.942	21	189
481	CL7893	1	c	(TGG)6t(AGC)5	34	1757	1790	ATTCGTTGGAGATAATACCGG	55.282	21	CTCCGGAATTTACAGACATCT	55.126	21	241
482	CL8039	1	p2	(TC)8	16	1098	1113	CCACTGAGAGTCTTCATGAAT	55.036	21	CTTCGTGAAGCTAGTAAGTGA	55.133	21	220
483	CL8083	1	p2	(TA)9	18	931	948	TCAAAGTGGAGAATGCAAATG	55.02	21	CCAACAAACCAACAGAAATCA	55.145	21	218
484	CL8137	1	p3	(TGA)6	18	2069	2086	CTGATTGTTCTTGTGTGGATG	55.146	21	ATCACTCAAGCTATCGTCAAA	55.062	21	242
485	CL8382	1	p3	(ATT)5	15	348	362	TTTAAGGGTTAACAAGAGGCA	55.027	21	AAGACATGGAGAAAGAGATGG	55.004	21	246
486	CL8534	1	p6	(CCAATT)4	24	320	343	CGTTGAATCAGATAATGCTCC	54.837	21	GAGTATTCGTTGGTGATGTTG	54.991	21	238
487	CL8545	1	p2	(AG)10	20	3416	3435	CAAAAGCACACACATAACAGA	54.88	21	AAACAGAAAGAGTCGGTTTTT	54.88	21	151
488	CL8545	2	p2	(CT)7	14	5187	5200	GACTTTAACTCCAAGCTGTTG	55.088	21	GTGTCAGAGTACACGAAAGAT	55.406	21	246
489	CL8792	1	p3	(TGA)6	18	426	443	AAACTAAAAGGACTTCTCGGT	54.793	21	ATCCTAAAAGAAGATGGACGG	55.095	21	190
490	CL8934	1	p3	(AGA)5	15	1198	1212	CGAAACGCAAATTTTACACAG	55.033	21	TTTCCCTATTGTGTCTGCTTT	55.396	21	107
491	CL8965	1	p3	(TAA)5	15	2197	2211	ATCAACTTTCATCAGCCAAAC	55.016	21	TCAACAAATCACATGGAAATCA	54.535	22	199
492	CL9083	1	p3	(TGA)5	15	1186	1200	GGATGGTGAAGATTCTGATGA	55.085	21	TCATCTTCTTCAACTGATGCT	54.939	21	207
493	CL9135	1	p2	(AG)8	16	1298	1313	CTGGGTTCAATTGGGTATTTG	55.065	21	TTGCTCTTCCAGAAAACATTT	54.18	21	123
494	CL9142	1	p3	(TTG)5	15	1146	1160	GGAGTAAGCAACAGATTCAAC	54.88	21	CTCTTTTGCTCTCTCTAGGTC	55.172	21	244
495	CL9168	1	p3	(GAA)6	18	432	449	AGGAGTTGCAGAAGATTGAAT	55.187	21	TCACACTCATCTTCCTTGTAC	54.994	21	157
496	CL9340	1	p3	(GCT)5	15	653	667	GCAAGCAAAATCTGAAGGTTA	55.029	21	TTGTTCCAACCAATTCAGATG	54.643	21	206
497	CL9429	2	p6	(GGTAGA)4	24	2234	2257	CAAGGTAGAGGTAGAGGTAGA	54.676	21	AAGGGGCTGAATAGATGAAAA	54.853	21	185
498	CL9443	1	p3	(GTT)5	15	1383	1397	TCGATCAACTTATCCACCAAA	54.946	21	TTCATACTCCAACCAACTCTC	54.962	21	224
499	CL9443	2	p2	(GA)9	18	1739	1756	AGAGATCTGGTGTGTTTTAGG	54.949	21	TTCTCTTCCTCTTCGTTTCTC	55.023	21	227
500	CL9448	1	p4	(TAAA)5	20	2002	2021	TCTGGATTTTGTGAATTGTTC	55.19	21	TTTCTGGATTAACAGGTTTTG	54.59	21	156
501	CL9536	1	p2	(AG)6	12	1649	1660	GGGACTAGCATCATTAACAGT	55.095	21	AAAACAGAATCCAAAACCC	51.323	19	116
502	CL9547	1	p3	(CTC)7	21	1149	1169	TCTTGTAGCTTCCTCCAATTA	54.41	21	AAACAAACGAAGATGATCACA	55.73	21	144
503	CL9554	1	p3	(CAC)5	15	1311	1325	ATTTGCCTCTTCTTTCACTCT	55.118	21	TTTTAATCAAATCCCTGCAGC	55.065	21	102
504	CL9655	1	p2	(TC)10	20	2365	2384	GATCCATGCATTTACTTTCAA	55.32	21	CTAGAGTTGTCGTTTTGGTTG	55.15	21	146
505	CL9669	1	p2	(TC)7	14	1296	1309	AGAAAAGGAAGTTGGTGATGA	55.034	21	CACATCTCATCCCCAGAAATA	54.772	21	173
506	CL9862	1	p2	(TC)7	14	1704	1717	TATCGTCTCAAAACTCTTCCC	55.071	21	GAGACAAGGAAGATACACCAG	55.432	21	196
507	CL9868	1	p3	(CAC)7	21	88	108	TGTCGTGGTTTTCTAACACAT	55.68	21	GGAGAGGAAGTGCCAGTC	55.6	18	127
508	CL9937	1	p2	(TG)7	14	1587	1600	GAGTAGTGAAATGGTCTTTGC	54.88	21	GGACAGCTAACTAAGTTCCTT	54.959	21	130
509	CL10110	2	p3	(CAA)6	18	837	854	TCGCCTAATTTTCAGAATCCT	54.998	21	TTGATGTCATTCTCATGCTCT	55.007	21	155
510	CL10155	1	p3	(ATG)5	15	1538	1552	CGCTATCATACGAATTCCTCT	55.121	21	TACGGAGAAGGTATGGAAAAC	55.052	21	110
511	CL10194	1	p4	(AATC)5	20	195	214	GGTAGTTCAATTTTCGTCTCC	55.46	21	TTTACGTTGTTGTTAGGAAGC	54.85	21	149
512	CL10500	1	p2	(AT)6	12	612	623	CGGACTTCTGCTGAAAATTAG	54.978	21	GATGACAAAAGCAACTGGAAT	55.016	21	172
513	CL10517	1	p3	(CTT)5	15	334	348	GTTCGGGTTTTCTATGTGTTT	54.698	21	TGAACCAGATTTGTGAACAGA	55.361	21	224
514	CL10560	1	p3	(GGA)7	21	1318	1338	GTTTTGATCCTTGAGAGACG	54.9	20	CACATCCTCACATTCTCTTTC	54.74	21	154
515	CL10713	1	p3	(TGG)5	15	639	653	TTTGTGTTTGGGTGTTTATGG	55.126	21	ACACATAAATGAGACAGCTGA	54.952	21	199
516	CL10726	1	p3	(TTC)5	15	2350	2364	TACAGAAGTAACCCCAAAAGG	55.125	21	GTCTCCTATCGATGTCATTGT	54.946	21	160
517	CL11134	1	p2	(AG)6	12	1113	1124	GCAACGCTTCAAAATAACAAG	54.99	21	TTCTGATGACATTGGATCTGG	55.367	21	243
518	CL11240	2	p3	(GTC)6	18	306	323	CATAAATCAAAGCAGAGACGG	55.044	21	TCTCTCTCTATCTCCGTCTAC	54.63	21	234
519	CL11444	1	p2	(TC)7	14	3096	3109	GCGTTACTCCTTTTGAAAACT	55.003	21	ATCATCTGCAACTCCACAAAA	56.054	21	234
520	CL11650	1	c	(TC)6acatactgtcactca(CT)6	39	2171	2209	ATGCTTCATGATGTTGAGAGA	55.007	21	CATATCCCTTTTATCACTGGC	54.104	21	133
521	CL11694	1	p3	(TCA)5	15	3184	3198	CATCATCATGTTACCTTGCAG	55.003	21	ATGGACCTAAACTTGAGGATG	54.985	21	143
522	CL11780	1	p3	(ACC)6	18	3423	3440	AACAACTCAGTACACAGAACA	55.043	21	ATTGGATCATTGCCAGAATTG	54.83	21	127
523	CL12232	1	p2	(AT)6	12	617	628	CCATCTTCCTACCTCTTGAAG	55.113	21	AGAATAGAACAAGCAACTTCT	52.775	21	104
524	CL12594	1	p3	(AAC)6	18	1069	1086	CTGGAATTGTAGTGAAGGTCT	54.949	21	ATAATGGAGGGATCATGGAGA	55.279	21	196
525	CL12665	1	p3	(TGA)7	21	431	451	CTGAGAGCAATGGAAATAAGC	55	21	TTTCTCTGAACACTTCTGGTT	54.998	21	193
526	CL12667	1	p3	(ACC)5	15	601	615	CCTTGGATAATAGTTCCCAGG	55.131	21	ATGGAGAGGTAGAGTCTAAGG	55.014	21	197
527	CL12671	1	p3	(ACC)5	15	662	676	TGTCGCATTTGAATTGCATAT	54.889	21	GACGAAATAAGCAATGGAGTC	55.053	21	246
528	CL12692	1	p3	(GGC)5	15	2470	2484	AGCCCTGCCATTTATATCTTT	54.988	21	GATTTTGAGAGATCTGGGAGT	54.721	21	146
529	CL12718	1	p3	(CTC)6	18	3642	3659	TCAAAACCACGAAAAGAATCC	54.975	21	TCTTACTTCTACCTTGCTGTG	54.994	21	218
530	CL6	2	p3	(CAG)5	15	2537	2551	AAGGGGCCAACTATTTTCTAG	55.246	21	CCGGATGACATAGAAGAAAGA	54.849	21	132
531	CL47	2	p2	(AG)8	16	418	433	GAGATACAACAACAACAACCC	55.07	21	ATGATGAGGTTGATGATGGTT	54.942	21	201
532	CL125	1	p5	(ATTCA)4	20	3681	3700	GATAGGCATACATTCATTGCC	54.838	21	AATTCATTTCCAGTTTCCAGC	54.984	21	214
533	CL161	1	p2	(TC)7	14	1696	1709	ACCACATTGAACTTGTAATGC	55.029	21	CAGAAGCAGCAGAGAAATTAA	54.209	21	138
534	CL197	1	p3	(ATG)5	15	313	327	GAAGATCCACCAAGAGAATCA	55.017	21	TGTTATGTTGGTCAATCGAGA	54.978	21	156
535	CL206	1	p3	(GAT)6	18	972	989	AGAAACTAGAGATGCTGCATT	55.004	21	ATCATAACCTCCCTTGCAAAA	55.435	21	210
536	CL231	1	p3	(GAA)6	18	2355	2372	CATGCAAGTTCATAGAGTGTG	54.969	21	TACAGACACAACACAAGTACA	54.779	21	233
537	CL405	2	p3	(GAG)6	18	2242	2259	AGTAGAGGAACATGAGAGGAA	55.133	21	CATTGTCTCTCCCTCTCTTTG	55.698	21	230
538	CL466	1	c	(TC)6gctttctcactttcacctaaccttataaaccagaataccagatcaacccaactcta(CT)7	82	385	466	ATAATAACCGGTCAGTCTTGG	55.107	21	CATCAAAACCAGAGACCCTAT	54.985	21	218
539	CL466	2	p3	(ATC)5	15	1299	1313	TAACTTTGCAATGCCAATTCA	54.904	21	CCTGAAGAAGACCATGATCTT	55.004	21	203
540	CL554	1	p3	(AGT)6	18	414	431	AGCCATTTTCACTTTATCCCT	55.136	21	TCATTTGAAGTGAAGCTCTCA	55.166	21	170
541	CL575	1	p3	(TGA)7	21	775	795	CTCAGATCAATCCCATGGTTA	54.772	21	GATCAGACTGAGAGGCAAAC	55.866	20	218
542	CL737	1	p3	(AAT)6	18	4195	4212	GTCTTCGCCTTCATAAACAAT	54.574	21	TCATGGCTGTTGATGAGTATT	54.988	21	223
543	CL737	2	p2	(GA)6	12	4465	4476	ATACTCATCAACAGCCATGAA	54.988	21	AAACTCCTGCCTTTCAAATTG	55.197	21	231
544	CL751	2	p3	(GAC)6	18	358	375	ATGTCAGTCCAAGAAATGTCC	55.866	21	AGTGGAATAGAACTGGGAGTA	55.114	21	174
545	CL767	1	p3	(ACA)7	21	868	888	TCACCTAATAGTGTTGGTGGT	54.59	21	GATTGACTTGTCTGGTGTTGT	55.02	21	153
546	CL832	1	p3	(GGA)5	15	1730	1744	AGTGGTTTGTATGTGAAGGAA	55.047	21	CACGAAATTATCCACACTCAC	54.991	21	162
547	CL917	1	p2	(TA)6	12	3711	3722	CAAAAGAGGAGGTATGGCTAA	54.998	21	ATGAACCAAACAACAACTGAG	54.885	21	182
548	CL1037	1	p3	(CGC)7	21	968	988	TTGATGTCATACCAATCCTTC	54.98	21	TCTCTACCGTCCGAGACC	56.12	18	152
549	CL1207	1	p2	(GC)6	12	309	320	GTACTGAACAGCAAGCCC	55.685	18	GAGACAGAAGCAGAACCAG	55.255	19	238
550	CL1256	1	p2	(AT)7	14	2660	2673	GACAACTGCCAGAATAACAAA	54.688	21	CCATCCTCCCTATTCACAAAA	55.25	21	219
551	CL1315	1	p3	(CTA)5	15	1806	1820	ATGAAGAGAGACAGCCATTTT	55.187	21	TAAACTTTCGTCGGTACTCAA	54.965	21	101
552	CL1323	1	p2	(TC)7	14	1494	1507	GTGAACAATGAACATACACGT	54.83	21	AGAAAGAGAAGAGAGGGAGAA	55.051	21	202
553	CL1353	1	p3	(AGA)8	24	148	171	TCAATGGAGACTCATTTTGTC	55.18	21	TTGTGAGTCCTCTTTGTGTCT	54.89	21	152
554	CL1450	1	p3	(TGG)6	18	1806	1823	AATTCCTCCAGAGTTATGACG	55.126	21	TCTCGAAACTTTGTTGAAACC	54.94	21	213
555	CL1473	1	p3	(GGC)5	15	1358	1372	ACTTCCCGTGTTCATATTCAG	55.692	21	TCAATGTGATGACGACTACTC	55.2	21	221
556	CL1480	1	p4	(AAAT)5	20	293	312	CCATGTAGAATGAGTTTCTGC	54.97	21	ACTGGCACCATAAACAAAATA	54.89	21	152
557	CL1480	2	p3	(AAG)5	15	1215	1229	GGATCTAAAGCTCCTCCAAAA	55.277	21	GATGTGCTTCTACCAAATGAC	54.946	21	108
558	CL1480	3	p4	(AGCT)5	20	1852	1871	ATTTGGGACTCAGAAAACTGA	55.034	21	TCCTTCCACTTTAATGCTCAA	55.115	21	210
559	CL1509	1	p3	(AGA)5	15	1358	1372	GCTTATTGGACTTGGATGAAC	54.914	21	ACATGCATGACTAACTCTCAA	54.952	21	137
560	CL1654	1	p3	(CCG)5	15	771	785	TCGAAACATCTTACTCGTTCA	55.051	21	GACACAGCACTAGTACTACTC	54.953	21	246
561	CL1732	1	p2	(CA)7	14	464	477	GTGACAGATGATGCAGAAATC	55.032	21	GAGATTTAAAGGCTGCAAACA	55.029	21	222
562	CL1755	1	p3	(GAA)6	18	2371	2388	TTATCAGGACGAATGAGGAAC	55.138	21	TGATCAGTATATTGTCGGTGG	54.93	21	117
563	CL1755	2	p4	(ATCG)5	20	2638	2657	TCTTCTAATTCGAAACGATCA	55.21	21	TGCCAGTTATCAGAAACAAAT	54.99	21	150
564	CL1909	1	p3	(TTC)5	15	432	446	CCATCTTTCCAGGCCTATTAT	54.804	21	AAGCGATGAAGATGATGAGAA	55.117	21	215
565	CL1994	1	p2	(AG)6	12	3694	3705	AGAACCCATTTACATTCCTCC	55.246	21	ACGTCATCAGTTTTACCTCAT	54.962	21	250
566	CL2194	1	p3	(TGC)5	15	845	859	AATGAAGTTCAATAGGCCAGA	54.886	21	TACGGATCTAAGGAAGCTACT	55.04	21	250
567	CL2260	1	c	(TA)8tttactctggagagagaaagagagagtgtgtgttaaaactgttagtttgttgagt(GA)8	87	1709	1795	TCTGTGTCCTTCCATGAAAAT	55.103	21	CAAGAGTCAAATCAAGCTAGC	54.965	21	232
568	CL2368	2	c	(CCA)6acacaactcctccaccaagactccttggtcaacattcta(AAC)5	72	413	484	CCACCACTTGAATCTTTTGAG	55.048	21	TCTAGTCAATGGAGAATGAGC	54.836	21	215
569	CL2368	3	p3	(GAT)5	15	657	671	AACTGATCTAGCGTTTGTACA	55.007	21	ACTCACTCAATTCTCAACCAA	55.066	21	243
570	CL2368	4	p2	(GT)7	14	844	857	GAGTATGTGAGTCTCTGTGAG	54.93	21	CTTACCCTTACCAATCACCAA	55.193	21	135
571	CL2479	1	c	(AGA)5gatcttggttcattatacaccagagatttacaagggagagagaggccttaaaggcctgaaaagacctcgcttgataaatctctctca(CT)6gtgtctg(TC)7	135	1499	1633	AAATGCAGAGTTTAGTTGCTG	55.048	21	TAATGGAAGAGAGACGAGAGA	54.994	21	248
572	CL2479	2	p2	(AT)6	12	1876	1887	GTTGAGCTCCACTTGAAATTT	54.949	21	CAAAGCTCCAATTCACTTCTC	55.142	21	199
573	CL2530	1	p3	(GGT)6	18	2335	2352	GTCCTTCTTCAGCTATCAACT	55.046	21	ATCTTAGTCCGTTCAATCCTC	54.846	21	156
574	CL2530	2	p3	(AAT)5	15	2577	2591	CGGGACTAGGATTTAACAGAA	54.762	21	GCCCTCTCTCACATATTTGAT	55.15	21	230
575	CL2557	1	p2	(TA)7	14	1974	1987	CAATTGCCATTCCTAACACTC	55.191	21	TCTTTACCATCTCGTGATAGC	54.959	21	245
576	CL2589	1	p4	(ACTC)5	20	151	170	AAGTCTCAAGTGACACACCAG	55.28	21	TGGCAGTTAGTTGTTGTTTCT	55.14	21	154
577	CL2750	1	p3	(CTG)5	15	468	482	CTTGCTGTTCTTCTTTGTCAA	54.918	21	GACGAACACAGATGAAGAATG	55.009	21	145
578	CL2800	1	p2	(TC)6	12	2930	2941	GCTACGTTCTTCTCTTCTTCT	55.118	21	AAAACAGAGGAGGACACTTAG	54.881	21	155
579	CL2807	1	p3	(GAG)5	15	1501	1515	GTAGAGTCAGTGTCATAGAGC	55.006	21	CCACAGTCTCTCATTCCTTTA	54.67	21	184
580	CL2829	1	p3	(GAA)7	21	2829	2849	CCTAATCTTCGCTGGTATTCT	55.35	21	TTTTATTTGGCGACTTCTTC	54.8	20	140
581	CL3065	1	p3	(GTT)5	15	2442	2456	AGTCTAGAGATGGTGGAAGAA	55.133	21	CTAAAGCTTCCATTGATGAGC	55	21	246
582	CL3861	1	p3	(CAA)6	18	3959	3976	TGATCATGGACACGAATTACA	55.046	21	CTCATTTATCAAGGGACCACT	54.985	21	134
583	CL3898	1	p3	(GTG)5	15	878	892	TAAACTCTCCACACCCATCTA	55.414	21	AACCCCAGATACACAAATTGA	55.083	21	245
584	CL4179	1	p2	(GA)8	16	1676	1691	AACAGGGGAGAAGTCTTTTAC	55.141	21	CAAAGTGTCGACATTTACCTC	54.925	21	191
585	CL4252	2	p3	(GCT)5	15	385	399	GATGGAATGGTATAAGGAGGC	55.585	21	AATACCCGGCTATACTAATGC	55.039	21	240
586	CL4380	1	p3	(AAT)5	15	624	638	CAAAGATCAACCAAAGCATGA	55.02	21	AAATTGACTCATCGTTGCAAA	54.965	21	233
587	CL4380	2	p2	(TA)6	12	1015	1026	TGCTAGCCAAAATATCAGTGA	55.001	21	GCGTTCATGAGTGCAATAATA	54.754	21	247
588	CL4687	1	p3	(AAT)6	18	1097	1114	GTTAATTTGAGGCCTGCTAAG	54.914	21	GCCTCTCTTCTCTTCTTTCTT	54.965	21	208
589	CL5653	1	p2	(TA)6	12	4050	4061	GGTGTCCATAATTTCTCCTCA	54.998	21	TGGAAAGAGATGGGATTACAC	54.998	21	184
590	CL5918	1	p2	(GA)6	12	475	486	GTAGCTTTGTTTTCTTGTCGT	55.035	21	GTAAATTCCTGAGCAACCATC	54.914	21	174
591	CL5998	1	p3	(GAT)5	15	396	410	ATTGATGATGAGCTTTCTGGA	54.975	21	CTCATCTCAAGGAGTTCTCAC	55.449	21	164
592	CL6517	1	p6	(CCGTTT)4	24	2109	2132	CTTCATATGAGAGTGCCTAGC	55.658	21	TTCGAATAAGGATCAGAGCG	55.09	20	214
593	CL6517	2	c	(AGTG)5aaactgtcaaagtgtgagagagaaagac(GA)7	62	2703	2764	AAGAGCTTTGAAAGGATTGTT	54.96	21	CTCTCGTCTTTCTCTCTCACA	54.85	21	148
594	CL6746	1	p4	(TTTC)5	20	267	286	CTTCCTGCTGTAAATTTCCTT	55.39	21	TTACTGATCAAAGAAACAATGC	54.74	22	147
595	CL6858	1	p2	(AT)6	12	3829	3840	CTGAACTTGTGGACAGATTTG	55.079	21	CCCACGACTAAGTCCTTAATT	55.039	21	238
596	CL7132	2	p3	(GAT)5	15	492	506	CTTCTTGGATTGGTCTTTTGG	55.016	21	GGGCCACTCTTTCTAGTTTTA	55.221	21	185
597	CL7615	1	c	(TGA)5agagccagtttcg(AGA)5	43	1283	1325	TGCAATAACACTGTAAAGCAC	55.073	21	TCTCAAACCTTTATTGCAACC	54.654	21	125
598	CL7743	1	p2	(AT)10	20	140	159	CATTAGGCTTGTGTTTTCCTA	54.78	21	CACTCTGTTGGTAGCAACTCT	54.69	21	166
599	CL7743	2	p3	(ACT)5	15	1421	1435	CCCAAAATTTCCACCTAACTG	54.997	21	TGGAGAGCATGAAAATGTTTG	55.02	21	101
600	CL7811	1	p2	(GA)6	12	871	882	GAATGGGAAGAGAAACTGAGA	54.949	21	ATATAAACCCACCGTGTTCTC	55.396	21	107
601	CL7830	1	p4	(GGAA)5	20	1036	1055	TAAGTTCATCTCTCCAAAAGC	53.95	21	CGAGTGATCTTCACTTCAAAC	55	21	156
602	CL7896	2	p2	(AT)7	14	421	434	AGCTCAGAGTATAGACAGACA	54.981	21	AGACAAAGTACTGGTCTCAAC	55.203	21	163
603	CL8103	1	p3	(TTC)5	15	846	860	CTTCTGAGGACCTAACTTGAG	55.077	21	TGTTATTTCAAAGGGAGAGCA	55.115	21	248
604	CL8210	1	p3	(AAG)6	18	2308	2325	CAAACCATTAGCAAGTGACTC	55.155	21	GTCACTTCACTTTCTCTTTCG	54.878	21	182
605	CL8331	1	p3	(TGT)5	15	460	474	GCCTGATCAGTTTCTAGACAT	55.113	21	TCAACTGTTCTGATCTTCACA	54.82	21	206
606	CL8423	1	p3	(CCT)5	15	616	630	AGCAGCCATTAGATCAGATTT	55.04	21	CACCGGCAAATTCATCAATAT	54.952	21	170
607	CL8613	1	p3	(TGG)5	15	640	654	AAAGAGAGGAGTTTTAGGAGC	54.946	21	AAACATGAACACCCAAATGAG	54.92	21	182
608	CL8623	1	p3	(CAT)6	18	591	608	CAGAACTCAATGCAGTAAGTG	54.903	21	GGAAGAAGAGCATGAAGTAGT	55.046	21	248
609	CL8640	1	p3	(GTG)5	15	399	413	GAAATGAAGAAGCCGTTAGAC	54.987	21	GATCATTCTCAGAGTCGCTAA	54.978	21	225
610	CL8814	1	p2	(AT)6	12	866	877	AATGGTGAACTAGTACATGCA	54.933	21	AGTTCATAATCTGTACATACCT	51.765	22	173
611	CL8833	2	c	(TC)7ttcaactactgttacgtgattgtttcatgt(AGA)6	62	756	817	GTTTGTTTGTTGGTTTGTTTGA	54.994	22	CACTCACTCTGACTTTCTCTT	54.933	21	122
612	CL8863	1	p3	(ATC)5	15	393	407	ATGGATGGACAAGAAGGTTAG	54.985	21	TTGAAGTGGAGCTAAAGAACA	55.079	21	134
613	CL8872	1	p3	(AGT)8	24	614	637	AAATCCTTGTAGCTCTTTGTG	53.91	21	GGAGCAGCATTAGTCATTTTA	54.84	21	148
614	CL8942	1	p6	(GGGAAT)4	24	396	419	AGAGAATCAGATGCATCACAA	55.007	21	AGTTTCTCATAATCCGCAGAA	55.03	21	206
615	CL8961	1	p3	(GAA)5	15	964	978	TGTCATGCTCCTTTCATACAT	54.988	21	ATGCACTCCAAAATCCTATCA	54.955	21	125
616	CL8972	2	p3	(TGT)6	18	1254	1271	CAACCTTGAACTGAACAAAGT	54.818	21	CTGTGAAAGTGGAACCTCTAT	54.949	21	113
617	CL9007	1	p2	(GA)10	20	1939	1958	ACCCTAACCCTAAGTATCGAA	54.68	21	CCTCTCATTTTCTAGGGTTTC	54.74	21	125
618	CL9077	1	p3	(CGG)5	15	688	702	TGATAATCAAGACCCGGAAAT	54.683	21	GTCTACTTTTCTTTATCGGCG	54.825	21	197
619	CL9192	1	p2	(AG)7	14	1185	1198	GAAGGGTTGATGATAGAGCTT	55.082	21	ACAGTAAACCGAATCAATTGC	55.136	21	210
620	CL9199	1	p3	(GGC)6	18	2363	2380	GTTTCCCATTAGATTCTGCAG	54.627	21	GTGAGATCGGCTTGAAAATTT	55.124	21	126
621	CL9209	2	p2	(GA)10	20	977	996	CCAACCAAGATGAGAAGAAGT	55.96	21	CAGCCAGTTTATTTGGAATTT	56.04	21	144
622	CL9393	1	p3	(TGC)6	18	1026	1043	TGAGCTAGTTGAACTCAGAAG	55.013	21	GTTCTACAATCACTAGACCCC	55.135	21	125
623	CL9498	1	p3	(CAC)5	15	354	368	TCCCGTTAAACCTAATCTCAC	55.052	21	AGTGGTGAATTGAGCTAAGAA	54.851	21	199
624	CL9508	1	p2	(TC)8	16	1438	1453	CTTGAAGTGTTGTGAACCATT	54.885	21	CCTCTTTCTCTGTCTGTCAAA	55.194	21	102
625	CL9615	2	p3	(TCA)5	15	1544	1558	CTACGAATTCAGATCGGTGTA	55.003	21	ACATCTCCAAACTTGCAGATA	54.919	21	198
626	CL9671	1	p3	(GTT)5	15	884	898	ACAGGATTCTTCGATGTTTCT	54.949	21	GTTTATCGAGATTTGAAGCCG	55.429	21	187
627	CL9671	2	p2	(AG)9	18	1454	1471	CTTTGCCCAGGACTTTTAAG	54.469	20	CCACCTCAATATCTCTCTCTC	54.363	21	154
628	CL9708	1	p3	(GGT)5	15	1092	1106	GATTTTCTCTCTCTCCTCTCG	54.994	21	CTATTTCCTTCCCTATCCACG	55.27	21	145
629	CL9763	1	p2	(GA)6	12	1367	1378	CCCACAAAGAAAACCAAAAGA	55.046	21	CCTCACGAACCCATTTAAAA	53.798	20	121
630	CL9954	1	p2	(GA)9	18	3330	3347	CATTATTGCCATCCATCCAAG	55.007	21	GCAGTTCAGGTGATTCAAATT	55.016	21	204
631	CL10022	1	p2	(AG)7	14	1755	1768	GCCATGGATAAACTTTCTTCC	54.882	21	CGAATGATATCTCGACACTGA	55.088	21	195
632	CL10030	1	p3	(CCT)5	15	426	440	AAAACCAGACACAGACACTAA	55.011	21	TTTGTCAGACCCAAATCAAAC	54.866	21	192
633	CL10048	1	p2	(AT)7	14	1431	1444	ATGTCAGTTTCAATGAGGCTA	54.919	21	AACAGTTGGATGGTAAGAGTC	55.24	21	230
634	CL10071	1	p2	(AG)8	16	2420	2435	ACATGCACAAGAACAAAACTT	55.065	21	AGAGATGGGGATATAAAAGCG	54.949	21	207
635	CL10119	1	p5	(GAAAA)4	20	1649	1668	TACCACTGGCACTATTGAAAA	55.128	21	GTTGCACTCGATTCTTGAAAA	55.374	21	169
636	CL10389	1	p3	(TGC)6	18	465	482	AAATCTGAGAAAACCCGAGAT	54.916	21	CCTCAGAGCTGGATTTAAGTT	55.296	21	210
637	CL10587	1	p3	(TCT)6	18	2644	2661	TATTGATATCTGAACGGCGAA	54.943	21	AAAAGAGTAGATGAGTGGGTG	54.949	21	178
638	CL10587	2	p2	(TA)7	14	3964	3977	GAAGCACTTGAATTTTCCCAT	54.984	21	AGATGTGAGTGTCTTTTCGAT	54.981	21	153
639	CL10744	1	p2	(AT)9	18	2902	2919	CCATACCCATAAACCAGCTAA	55.047	21	CCTAAGACCTGAAACTCGAAT	55.058	21	194
640	CL10756	2	p3	(GCA)6	18	409	426	AAATTATTCTCCTCCGTCGAC	55.519	21	TGGTGTTCTTGTTGTTGTTTT	54.914	21	250
641	CL10833	1	p2	(TG)9	18	680	697	ACATAAGTGAAAGAGCATGGA	54.919	21	ATAAGCCTCTCAAAATCAACA	53.102	21	203
642	CL10846	1	p3	(CAA)5	15	2144	2158	AGACCTGAAGAACAAAAGGAT	54.735	21	AAGTTCAAGTTTTGTCCGAAC	55.212	21	171
643	CL11189	2	p3	(TCA)5	15	2958	2972	ACTTCAGGCCTAGAATCATTC	55.082	21	GGAGAATGGATTGGAAGAAGA	54.985	21	126
644	CL11189	3	p3	(TTC)5	15	3891	3905	TTCATCTTCCTTCTCATCACC	55.017	21	TAAGAGTGAAGAGGTAGCAGA	55.178	21	220
645	CL11259	1	p3	(GGA)6	18	318	335	GAATTTATCCGGCTCTTTCAG	54.738	21	GCTCTTCTTTCAATGCTTTCA	55.048	21	153
646	CL11329	1	p3	(TCA)6	18	577	594	AACCACAAACTCACCTTCTAA	54.978	21	GCCTGAACCTGAACTAGTATT	55.027	21	178
647	CL11329	2	p3	(AGG)5	15	913	927	GAGGAGGTTGAATTCTCTAGG	54.833	21	ATTGTAATGTCGTGTCTCTGT	54.994	21	193
648	CL11329	3	p3	(ACA)6	18	1284	1301	GCATTCAAGTACACCTTCTTC	54.88	21	TGATCCTGACTAGTACTCTGG	55.343	21	189
649	CL11447	1	p3	(TGC)5	15	1717	1731	TTTTCTGATGCTTGTTCACAG	54.984	21	TGTGGCGTTAGAGAATTTACT	54.975	21	185
650	CL11646	1	p3	(AAC)5	15	646	660	TCCTTCCTTAATGTTGTCTCC	54.929	21	ACCCGTAAAATTAGTACCGTT	54.965	21	249
651	CL12017	2	p3	(AGA)5	15	888	902	TATGGCGGCTTGGTATATAAG	55.043	21	AGCCCTTGTTCTCACTAATAC	55.027	21	101
652	CL12035	1	p2	(CT)6	12	3909	3920	TGCAGCAGAAATAAAAGCAAT	54.988	21	TCAATGTCCTTTCTCACTGTT	55.066	21	174
653	CL12213	1	p3	(CAT)5	15	865	879	CGCCCACAAGATAAATGAAAT	54.885	21	GGAGTTTTAAGAAAGGGCAAG	55.026	21	193
654	CL12517	1	p3	(CCA)6	18	187	204	TAGTAGCGGTGGAAATAATCA	55.13	21	GACATTTCAGTGCTGTTTCTG	55.98	21	158
655	CL12673	1	p3	(TTG)5	15	330	344	CATTGATGATGTCTCCTCTGA	54.826	21	GTTTCGACTCACAAGAAGATG	54.944	21	240
656	T1SSR10189	1	p3	(AGA)6	18	324	341	CTCACTCCCCACAATCAATAT	55.053	21	CCCATCAAACCGACTGAAAA	56.247	20	163
657	T1SSR11944	1	p3	(TGT)6	18	1247	1264	CAGAAGAGAAGAAGCTGAAGA	55.001	21	CTATCACCATTCCTCTGTCTC	54.933	21	173
658	T1SSR12062	1	p3	(ACA)5	15	572	586	GGACTCTACATTCACGACTAC	55.302	21	TCCAGCCTCTTCGAATTAAAT	54.998	21	233
659	T1SSR12200	1	p3	(CTC)5	15	847	861	TGGTTTGCAAGAAAAGAACAA	54.981	21	GAATTCTCTGTTGCCCAATTT	54.984	21	150
660	T1SSR12229	1	p2	(AG)7	14	566	579	AACCAGATTCTTTGTTTGTCG	54.994	21	CAAATCCAAACCCAAACCTAG	54.997	21	227
661	T1SSR12256	1	p2	(GA)7	14	746	759	TCTGGCTAAATAAGTGCTGAA	54.933	21	TGTCTCCCACTATGATAGAGT	54.631	21	167
662	T1SSR12291	1	p3	(TAG)6	18	472	489	GTGTAAACTCCAAACCCATTC	55.039	21	GGCTCCTGAGTATCTTCTAAC	54.943	21	196
663	T1SSR12314	2	p3	(GTG)6	18	313	330	GTGAAGAAGAAAGTAAGCGAC	54.953	21	TAAATAATAACAGTCGCCGGA	54.856	21	187
664	T1SSR12356	1	p3	(GAA)5	15	397	411	GCTAATTGGTCTGACATTGAC	54.946	21	AATGTCACAAAGAAGTATGCG	54.883	21	182
665	T1SSR12372	1	p3	(TCC)5	15	465	479	CTTCTTTTCATCAGTAGCTGC	54.965	21	TAAAAGTGGATTTGGATGGGT	55.051	21	124
666	T1SSR12378	3	p3	(TTG)5	15	498	512	TCCTTGATTGAGCAGAATGAT	54.975	21	GTATGTGACTCAGTTCCTCAA	54.994	21	235
667	T1SSR1267	1	p3	(TTA)5	15	586	600	AATTGAGAAGACGTGAGAGAG	55.109	21	CAAAGCTGAGATACAATTGCA	54.841	21	233
668	T1SSR1267	2	p2	(GT)10	20	712	731	TAATATAGGCCTTCGCTTACA	54.62	21	GAGAACAAGCACAATTTTATGA	54.74	22	154
669	T1SSR12757	1	p3	(AAT)6	18	890	907	GGACTTGTCATTGAATCCATG	54.905	21	TTACTTATTTGCTGGTGTTGG	54.377	21	164
670	T1SSR12808	1	p3	(TGA)6	18	366	383	AGTAGCAGAGAGAGAATCAGT	55.25	21	AAACAAGATCTTAGAAGCCGA	54.962	21	175
671	T1SSR12990	1	p2	(GT)6	12	665	676	GTTGGCTGAAATCAAGAAGTA	54.119	21	CAAGAATTATAAACCTAAACCAG	51.279	23	184
672	T1SSR13117	1	p2	(AT)9	18	1204	1221	TCAAGAGTCAAGCCAAACTAA	55.079	21	CTGACTGAATGGTTGTTCTTG	55.079	21	155
673	T1SSR13225	1	p3	(TCA)6	18	494	511	GCTCGAATTCTTCATGTCTTC	55.072	21	CCAAACCAAACATGCTACAG	55.163	20	195
674	T1SSR13311	1	p3	(ATT)5	15	338	352	TTCTTCAAAACCTGCATCAAC	55.239	21	GGAGATGGCTTCATTGATTTC	54.968	21	179
675	T1SSR13313	1	p2	(CT)6	12	370	381	TAATAGCATCCAGAGTGATCG	54.738	21	ACTCTGACTTAAGGCTTCATC	55.046	21	235
676	T1SSR13323	1	p3	(GAT)5	15	716	730	CAATGTTGCTGATGATGAGAG	55.022	21	TCCGACCTCTACATTTTCATC	55.138	21	142
677	T1SSR13330	1	p3	(GTT)6	18	869	886	TTTGGAGAATCGTCAGAAAAC	54.445	21	AACTCATCATCACACATCACT	54.939	21	182
678	T1SSR13334	1	p3	(ATA)6	18	417	434	CTTTCAGGATGCAAATCACAT	54.795	21	TTTGGAAATACATTGCTGGTG	55.001	21	206
679	T1SSR13335	1	p2	(TA)7	14	616	629	ACTTAAAAGAGCGACAAAACC	55.003	21	TCTATTTTCACCTTCTCCGTG	55.35	21	185
680	T1SSR13366	1	p3	(ATT)5	15	1619	1633	TGTCAAGGTTTAAACAGTCCT	54.978	21	CAAAGCATTATTGTCCAACCA	55.001	21	140
681	T1SSR13408	1	p3	(ACT)5	15	766	780	CCTCTTGCCTCTAAGAATTGA	55.017	21	AGTTGACATTTCCAAGACAGA	55.066	21	207
682	T1SSR13433	1	p5	(AGAGA)4	20	407	426	CTTGATCTAGCAAACAATCGG	55.044	21	GAAGAAGTTGATGAAGATGGC	54.934	21	228
683	T1SSR13437	1	p3	(GGA)5	15	414	428	GTAGGGAGGTAGAGCTGG	55.002	18	CCTCCTCCGATAACTAATGTC	55.023	21	230
684	T1SSR13448	1	p2	(AG)8	16	360	375	GATTCGAAGCTGATGTGAATC	55.137	21	CACCACAAACAAAACCCAAA	55.383	20	121
685	T1SSR13454	2	p2	(AT)6	12	743	754	GTCGACAATTTCATCACTAGC	55.084	21	CTTCCACTTCTCCTTCTCATT	54.936	21	191
686	T1SSR13469	1	p3	(TCA)6	18	651	668	AGGGAAGTCTCAATCTTTCAC	55.227	21	TGGACTGATTGACTTCTTGTT	55.066	21	178
687	T1SSR13471	1	p3	(GGA)5	15	413	427	AGTAGTAGTCATCAAGGTGGA	55.146	21	CCCCACCTGATTCTTTCTATT	54.952	21	117
688	T1SSR13487	1	p2	(GA)7	14	2922	2935	CCTCCTATTGTCTACCCTAGT	54.995	21	ACTGCAGATAAATTTTGACGG	54.851	21	236
689	T1SSR13492	1	p2	(GA)6	12	529	540	GCGAGGATAAAGATAGACCTG	55.394	21	TAGTCTTCAATGCCCTAATCG	55.206	21	202
690	T1SSR13496	1	p3	(TCA)6	18	546	563	TTACAGAAGACAAGCAAAAGC	54.994	21	TCTTTAGCTGCAGATGAGTAG	54.869	21	214
691	T1SSR13500	1	p3	(ATG)7	21	480	500	GAACAAAGAAGAGCAGATGAC	54.899	21	TCTCTGTTTCTTAAGCTTTT	50.144	20	220
692	T1SSR13505	1	p5	(AGAAG)4	20	586	605	TTTTCGCTGAAGACAAAGAAG	55.025	21	AGTGTTTCTCTGTTGTTGCA	55.728	20	112
693	T1SSR13514	1	p6	(TAATTA)4	24	359	382	GAAACTACTACGGGTCACATA	54.529	21	GAGAAACTACTACGGGTCAC	54.961	20	100
694	T1SSR13520	2	p2	(AT)6	12	2160	2171	GCTTGCTTGTTTTCTACTCTT	54.704	21	ACAGACAGCAACTACTTATCC	55.058	21	116
695	T1SSR13521	1	p3	(AGA)5	15	495	509	TTGATCACGAATTGCAAGTTT	54.965	21	GCTCTGCTCTCTTTCATCTAA	55.145	21	211
696	T1SSR13530	1	p2	(TA)8	16	553	568	GCAAGGTCAAACAAATCTTCT	54.949	21	AGATTAAGAAACGGCAGTGTA	54.975	21	227
697	T1SSR13533	1	p2	(AG)7	14	1787	1800	CTGATCTATTTGAGCCTCCAA	55.085	21	TCTTGAGAAAGGGTTTACATTC	54.027	22	151
698	T1SSR13545	1	p2	(GA)6	12	488	499	TTTCCACCCACTATACAACTC	54.942	21	CAGTAGTATCTCATCGCTGTT	54.978	21	236
699	T1SSR13545	2	p2	(AG)6	12	2158	2169	CATCATTTCGGATCTGCAAAT	54.972	21	CTGGCCCTAAATCTTTTCTCT	55.265	21	201
700	T1SSR13586	1	p3	(GAT)6	18	2036	2053	GTTCTCAACGGTACACTATCA	55.115	21	AAGCAAATCAAATCCAACACA	54.823	21	232
701	T1SSR13596	1	p3	(TTG)5	15	394	408	AAGTGGCATAGAAGTAGAACC	55.027	21	CCTGTTCTTTGGGTTTTCTAC	54.684	21	234
702	T1SSR13613	1	p3	(AGA)5	15	424	438	TCCTTCCAGTTTTAGGGGTA	55.027	20	TGTCACCATATAGAGGAGGAA	54.899	21	174
703	T1SSR13614	1	p3	(GAT)6	18	1273	1290	TGTTACCGCTATGTTTCTTCT	54.975	21	TCTTGATGCTATCTACCGTTC	54.959	21	149
704	T1SSR13619	1	p3	(TTG)5	15	559	573	TTCGAATGATTTTATGGGTGC	54.898	21	TATCACCGTAACTTGTCAACA	54.923	21	210
705	T1SSR13655	1	p3	(TGT)5	15	774	788	CTCCCGTTACTCATATTCTCC	55.023	21	AGAAGCGAGCGATATTTGG	55.497	19	215
706	T1SSR13660	2	p2	(GA)6	12	2127	2138	CAACTAGCCATTATTGCTCAC	55.013	21	CTCCAATAACGAGTCAAACAC	54.925	21	137
707	T1SSR13671	1	p2	(GT)6	12	3026	3037	CGATGAATAGAGAGAGTGTCC	55.073	21	GTCCAATGTCCACTAGTGTTA	54.975	21	238
708	T1SSR13708	2	p2	(TC)6	12	1722	1733	GAACCCACTTCACCTAATACA	54.942	21	GTAGAGTACGTTAAAGAAATCT	51.167	22	237
709	T1SSR13724	3	p2	(AT)11	22	977	998	TAGACAAATTACCCAACATGC	55.27	21	TCTTTTGGGACACACACATAC	55.94	21	148
710	T1SSR13729	1	p6	(AAACAA)4	24	950	973	TGTTGTGACTCTCCATTTGTA	54.799	21	CCTCTATATCTTGGTCCCTCT	55.051	21	211
711	T1SSR13729	2	p2	(AG)7	14	1138	1151	AGAGGGACCAAGATATAGAGG	55.051	21	CTGACTGGAAAATCACGGG	55.923	19	100
712	T1SSR13730	1	p3	(TGA)5	15	1061	1075	GAAGAAGAAGGGTACAGCTTT	55.517	21	AGGAAATATGGCATGAATCCA	54.991	21	173
713	T1SSR13732	1	p3	(TTA)5	15	678	692	CACCACCATCATCAACTAAAC	54.851	21	CCATTCAAAAGCTGTTCACAA	55.516	21	206
714	T1SSR13735	1	p3	(TTC)7	21	1090	1110	ATATCTGTCTTGCACTCTCCA	54.95	21	CCACACTTGTTCTTTAAGTGG	54.99	21	152
715	T1SSR1374	1	p3	(TTC)5	15	688	702	CGTCTTTGTTGTTCTTCCAAT	54.994	21	GTAATGAGATTGATTCCGACG	54.61	21	175
716	T1SSR13744	2	p3	(GGT)7	21	473	493	TCAAAAATACCCTTCTTCTCC	55.13	21	AAAAGAGAAACTTCCAGGACA	55.67	21	150
717	T1SSR13746	1	p2	(AG)6	12	652	663	GAAGACTAAGGATGTGGGTC	54.87	20	ACCCACACTTCACTTATTCTT	54.749	21	176
718	T1SSR13761	1	p2	(AT)6	12	847	858	TGTCCTCTCCGATTATTCTTG	54.849	21	ACTTATTTACGCTTGTACCCT	54.66	21	248
719	T1SSR13765	1	p3	(TTG)5	15	780	794	GATGAGAGATAATTGCCCTCA	54.871	21	AGCTTCAAAACACACAAAACT	54.997	21	154
720	T1SSR13771	1	p2	(CT)6	12	715	726	AAGGAATATGTCAGCCTTCTC	55.082	21	GAGAGACACAAAGAGATCACA	55.013	21	245
721	T1SSR13773	1	p3	(CCT)7	21	403	423	GGCACATTTCTCACTGAACT	55.26	20	CCATTACTGAGTTCTTGAAGC	54.28	21	145
722	T1SSR13776	1	p3	(CCA)5	15	763	777	ACTACTGCTGTAATTTCCTCC	55.027	21	TGGACAGGATATTAATGGTCG	54.897	21	217
723	T1SSR13782	1	p2	(GA)10	20	596	615	CGAACAGATTTCGATAAGAGA	54.79	21	GTGTTGATGCTCCGTCAT	55.17	18	149
724	T1SSR13797	1	p6	(CTGCGG)4	24	668	691	AACTCGTCAGATATGAAACCG	55.822	21	GAACTCAAACGCTCCTATGT	55.493	20	249
725	T1SSR13830	2	p3	(TGA)5	15	1275	1289	TGCAACATGATAGTCTTCCAT	54.988	21	AAGGATTCTTCGATGGGTAAG	55.095	21	204
726	T1SSR13833	1	p3	(CTG)5	15	2124	2138	AACAGCCTTATTAGCACTCAA	55.212	21	AGGAGGATAAGCAGGAAGATA	54.952	21	182
727	T1SSR13836	2	p3	(CCT)6	18	1777	1794	TTGAATCTGTTGTCAAAGCTG	54.984	21	TTTGTCTCCAGAGTTCTTCAA	54.718	21	236
728	T1SSR13840	2	p2	(AG)7	14	420	433	CCGACTCACAGTACATTCTAG	55.293	21	AGTCATCCAAATTTGATTGCT	54.017	21	125
729	T1SSR13851	1	p3	(TGC)5	15	559	573	GTCCTGATTCTGAACTTGAGA	54.981	21	TTCTGCAACTGAGACTACATT	54.884	21	224
730	T1SSR13857	1	p3	(TCG)5	15	839	853	ACAAGTCAACATCATCCTCAA	55.134	21	CCGAAATTAAGCAGGATGAAG	55.013	21	168
731	T1SSR13867	1	p6	(TCTTCG)4	24	310	333	TCTCACTTCCAACTTGTTGAA	55.293	21	ATCGTTGTTTTCACCATTTGT	54.866	21	219
732	T1SSR13876	1	p3	(CAC)5	15	993	1007	ATCAGAGAGCTTATTGTCCAC	55.113	21	AATCTTCAATTCTGCAGGAGA	54.906	21	172
733	T1SSR13878	1	p3	(GCG)5	15	1703	1717	CAGGTTCTTTCTCCGACAC	55.579	19	TTTCATTCTCTCACCGACAG	55.128	20	211
734	T1SSR13878	2	p2	(AG)8	16	2094	2109	ACGAAAACAAAACAGTGAACA	55.054	21	AAATAGTCAGTAGCGTCGTAG	55.032	21	220
735	T1SSR13881	1	p3	(GAC)6	18	347	364	GACGACATAACCAAAACCAAA	54.988	21	CTTCTGCTCTGCTTTGAATTT	55.035	21	241
736	T1SSR13927	1	p2	(GA)6	12	581	592	GATGAAGAATGAAGCAGTGAC	54.965	21	GTGACATAATAAGCTCCTAAACC	54.877	23	213
737	T1SSR13960	1	p3	(GGA)5	15	1328	1342	CTGGGAGGTCTTGGTGAG	56.22	18	CAACACGAACCCACTTATTTT	54.975	21	221
738	T1SSR13979	1	p3	(TTA)5	15	615	629	CAAGCTCATACTACCACTTGA	55.062	21	ACGAGAACATATACAAACAA	50.102	20	125
739	T1SSR140	1	p2	(TA)7	14	721	734	TTTCTCCATAATCAGTGGTCC	54.998	21	TTGTCCTGTTCTTTACCACTT	54.978	21	183
740	T1SSR14053	1	p3	(TCG)5	15	340	354	CGTATCACCTTCCTTCTAGTC	54.988	21	AGGGATTTTAATTGAGGAGGG	54.919	21	165
741	T1SSR14062	1	p3	(ATG)6	18	482	499	GTGAACATCCTGAGGCTAATA	54.816	21	GGGTATTTCATCCTCAGAAGT	54.701	21	197
742	T1SSR14098	1	c	(AC)6caacacacactg(AC)7	38	579	616	CCCAAAACCAGTCATCAAATT	54.887	21	GTGATTTGTGATTTGGGGTTT	55.178	21	225
743	T1SSR14098	2	p2	(AG)6	12	968	979	GGTGGAGAGAAAGAGAGAAAA	54.881	21	TCTCAGATCACATTCATCACA	54.38	21	115
744	T1SSR14100	1	p3	(TCT)5	15	368	382	CTCTTCTCCATTTCCAGATGT	55.004	21	ACGAGATTCTTCAAAGCAAAC	55.088	21	124
745	T1SSR14105	1	p2	(CT)7	14	1224	1237	GTTCCTTTATGTGCATGGAAA	54.721	21	CTTACTACTCACCGACCAATT	55.071	21	182
746	T1SSR14124	1	p3	(GAG)6	18	667	684	AGGATTTCTCAGGTGAAGAAG	54.936	21	GCTACTCTTCACTTCCTCTTT	54.978	21	211
747	T1SSR14185	1	p3	(CGA)6	18	1534	1551	GAACAGATTTTCCGTCAAGTC	55.194	21	GTCGTATCAAGAAAACGTCAG	55.061	21	169
748	T1SSR14269	1	p3	(TCT)6	18	2773	2790	CTTGAGGTGGAGGATTATTGT	54.985	21	TCCACTACAAGAGATCAACAC	54.994	21	155
749	T1SSR14269	2	p3	(AAG)6	18	3438	3455	GCATCAACAACTTGTACTACC	54.893	21	CATCTTCTCCACCTCCTATTC	54.901	21	237
750	T1SSR14278	1	p3	(TTG)6	18	933	950	TGAAACACTCTTTTAGCTCCA	55.079	21	TACCCCTCTCAAAACTCATTT	54.43	21	239
751	T1SSR14288	1	p3	(GTT)5	15	358	372	GATCTGACGAATGTACTCACT	54.911	21	CTTGCATAACCATAGCTGAAC	55.013	21	243
752	T1SSR14317	1	p3	(ATA)5	15	766	780	CTTTGACATTCTTCCTGGAGA	55.231	21	AGAGATAAACAAGGCAAGTCA	54.851	21	159
753	T1SSR14326	1	c	(TTC)5aacaacaacaacacggggctttgattgacttcaaagactctcttgcttgcttgcttgtttgtagtaataatagtagtat(CAG)5	109	1435	1543	TGATAGCACCAGTCTCCAT	55.053	19	TTATCTCTCTCTCACTCTGCT	54.968	21	210
754	T1SSR14372	1	c	(GA)7ccaaaccctaattaagtaagaa(AG)6	48	1104	1151	TGTTGCCAAATTTAGAGGAGA	55.115	21	CTTCTATGTCTGCAATTGGTG	54.937	21	169
755	T1SSR1439	1	p2	(CT)7	14	536	549	TCCTTTCTTTCAAACCCAGAT	55.001	21	ATCGATGAGGGAGAGAGATC	55.324	20	242
756	T1SSR14391	1	p3	(TCT)5	15	1793	1807	TATTTTCTTCCTCTACGGCAG	55.138	21	CAAGGTAAAACATGTCTTGCA	54.965	21	248
757	T1SSR14433	1	p2	(TC)7	14	976	989	ATACAAATGTCCCTTCCAACA	55.083	21	AAAACAGAGACCCCAGAGA	55.104	19	208
758	T1SSR14459	1	p3	(GAA)5	15	349	363	CACCACCACATCAATTCAAAT	54.988	21	TTCCTCTCCAAATTCCTGATC	54.985	21	245
759	T1SSR14488	1	p3	(TGT)5	15	476	490	CACTCCATTCATCTCTCTTGA	54.758	21	GAGGAGAGATGGACAAAGAAA	54.949	21	147
760	T1SSR14575	1	p3	(ACA)5	15	397	411	AAACGTAATTTGGACAGTCAC	54.731	21	ATTTTACAGGGGATAATCGCA	55.047	21	187
761	T1SSR14724	1	p3	(AAT)5	15	923	937	AAGCCTAGAGAGTCCAAATTC	55.014	21	GTTGAGTTGTGAAGCTACAAG	55.119	21	130
762	T1SSR14765	1	p2	(GA)7	14	366	379	GAAACCCAGTAGAAACCAAAC	54.972	21	GATTCGATCTGAGTTTGGTTG	54.978	21	121
763	T1SSR14798	3	p2	(GA)6	12	421	432	GAAACCAAGTCCTCATCCATA	54.998	21	CTTCTTCTTGTGGCTTTTCTC	55.076	21	191
764	T1SSR14800	1	p3	(GAA)5	15	1138	1152	CGTATGCACATATTAGGGTCT	54.994	21	GTCGGCCTTAGTAGTAGTAAC	55.01	21	217
765	T1SSR14828	1	p3	(TGT)5	15	1409	1423	CGATAAAAGGACAGCTTGAAG	54.978	21	TTTCTTTGGTTCCAAGTTGTG	55.077	21	190
766	T1SSR14885	1	p2	(CA)9	18	759	776	GGACCCACATTTAGAGATACC	55.172	21	TGGTTATAGGGCCTTTCAAAA	55.064	21	242
767	T1SSR15117	1	p3	(CAA)5	15	990	1004	CAACTGACGCAAACTCTAATT	54.817	21	TCTTCATTAATTCGCGGTTTC	54.972	21	244
768	T1SSR15127	1	p3	(TGA)5	15	872	886	TGATATCGGAGGACTAAGACA	55.043	21	TAAGCCTTCTACTTCATGCTC	55.126	21	238
769	T1SSR15281	1	p3	(GCG)6	18	368	385	GGTTTCGTTTTCTTCTTTCGA	55.047	21	ACAAAACAAATGGCTAGAACC	54.93	21	192
770	T1SSR15430	1	p3	(CGA)5	15	331	345	CACCAAATTAGTCTGAGGAGA	54.67	21	AGAATCTTACTGAACTCCTCG	54.523	21	239
771	T1SSR15432	1	p3	(TCT)6	18	499	516	GTGCTAATCAAATCATGTCCC	54.981	21	CTCTCTCTATCTGTTGCATCT	54.285	21	238
772	T1SSR15487	1	p3	(GCT)5	15	347	361	TATGGGTGTCAAAGGTCTTAC	54.942	21	ACTCAAGCTGCTAATTGGTAT	54.985	21	193
773	T1SSR15504	1	p3	(GAA)6	18	2523	2540	ACTTGGACAATGAAGGTTTTC	54.573	21	TTGAAGTTGTGGAGAAAGACT	54.998	21	180
774	T1SSR15507	1	p3	(CAA)6	18	567	584	AGATTGGGAAAACAGAGAACA	55.034	21	ATCATGCAAAAGCTGTGAAAT	54.975	21	137
775	T1SSR15507	2	p2	(AT)6	12	897	908	TTTTGGCAAGTTTCAAGTGAA	54.981	21	GGCAACACAATATTGGTGAAA	55.288	21	219
776	T1SSR15584	1	p3	(CGA)5	15	802	816	CTTTTAAGTTTCGATCCGGTC	55	21	AACTCTCTCTGCTCCAAATG	55.069	20	218
777	T1SSR15589	1	p3	(GGT)5	15	709	723	TGTGGAGAATTGGAAGATTGT	55.103	21	CATCAAATCACCACCATCTTC	54.905	21	206
778	T1SSR15589	2	p3	(TCA)5	15	952	966	TGAAGAGAGATAGTGCTGTTG	55.08	21	ACGTCTATTGATCACACCATT	55.03	21	110
779	T1SSR15589	3	p3	(GTG)5	15	1184	1198	GGTGTTCTGTCTGATTCAAAC	55.088	21	GGTGGTTCTTGAAAATCCATC	55.093	21	202
780	T1SSR15616	1	p3	(CAA)6	18	504	521	TGCTCAAGAGATAGCATTGAT	54.793	21	TCAGTTGGTTCCTTCTACATC	54.962	21	136
781	T1SSR15616	2	p3	(CTC)6	18	692	709	GATGTAGAAGGAACCAACTGA	54.962	21	CTCCATTGTTTCTCCTCTCAT	55.004	21	162
782	T1SSR15624	1	p3	(ATC)5	15	874	888	ATCATCACCAGCTTCTTCTAC	55.113	21	AACTCTGTTCTTCCACTTTCA	54.998	21	170
783	T1SSR15634	1	p3	(TTG)5	15	709	723	GAGATTGGAAGGTTCAGCATA	55.376	21	CATGTCAACTTGTGCTTGTAC	55.737	21	249
784	T1SSR15657	1	p6	(GGAGTT)4	24	776	799	ATTCTTGCAAACGATTCTTGT	54.674	21	CACTCCTCCACTTCAATATGT	55.017	21	240
785	T1SSR15667	1	p3	(TCA)5	15	586	600	CACTGTAATTGTTCATGCCAT	54.808	21	CTCCTTCTCAAAGTCTCTTGA	54.623	21	153
786	T1SSR15667	2	p2	(AC)6	12	1739	1750	AAAAGTAGGTCAAAGCTCCAT	55.099	21	CGGATTAGAGAGAGAGAGAGA	54.897	21	223
787	T1SSR15685	1	p3	(CAG)5	15	678	692	GAATCCAGTCACAAGAAGAGA	54.981	21	AAATTTTGCTCACAGTTACCC	54.93	21	220
788	T1SSR15690	1	p2	(AT)6	12	1310	1321	TCCAGAGTGACATCAAACTAC	54.994	21	AAGGTCCCAATATTAGGCATC	55.099	21	214
789	T1SSR15710	1	p3	(TTG)5	15	1335	1349	CTTTTGTGATGTTCGTGACTT	55.025	21	CATCGTCCCAATATCCAAAAC	54.994	21	151
790	T1SSR15787	1	p3	(TCT)5	15	891	905	AGCCTAATGATTTGTGAGACA	54.919	21	TCATCAGTGATTTACGTGTCG	56.13	21	232
791	T1SSR15787	2	p2	(AG)6	12	1935	1946	ATGTGACCTTGTTCTGGATAG	55.017	21	TCTCCTTCCTCTCTATACCAC	55.027	21	192
792	T1SSR15791	2	p3	(CTC)5	15	681	695	CAAAACTGAAGAGCCATCATC	55.209	21	TGATTCTTTTGGTTCCTCTGT	55.034	21	226
793	T1SSR15804	1	p3	(ACA)5	15	852	866	TCACAGGAAAAGGTAGGATAC	54.366	21	CATTCCAAGCTTGTTCTTCTT	54.661	21	219
794	T1SSR16184	1	p3	(GAA)5	15	736	750	TTCAGTTTTGGGTGAGATGAT	55.103	21	TGATCTCTCTAACATCCCCAT	55.241	21	230
795	T1SSR16424	1	p3	(TAA)5	15	603	617	GCTAATGCCACTTATGAGAGA	55.194	21	GATTTGTGGCGGAGAATTATG	55.362	21	123
796	T1SSR1678	1	p3	(CGA)6	18	619	636	TGTAAATGCATGGAGGAGTAG	55.098	21	CTTTCAAATTCGCTAACCCAT	54.818	21	143
797	T1SSR17040	1	p4	(ATCC)5	20	343	362	GGCCTATTTTATCCCACAATA	55.78	21	GTTAACGAAGTGGAGAGAGGT	55.13	21	154
798	T1SSR17040	2	p2	(TC)6	12	1629	1640	ACTCTCTGGTCTAGACAATCA	55.165	21	GCTGTTGTTGCTCTCTTTTAA	54.994	21	179
799	T1SSR17198	1	p3	(TGA)5	15	1226	1240	GATTATTCCTCGAAGCACTCT	55.221	21	AGAAGAATCGCCAATATGTGA	55.098	21	159
800	T1SSR17278	2	p5	(TTGGT)4	20	338	357	GAGACGATTTGGTTTTGATCA	54.511	21	CACAACTCATCTTAACTTACCA	53.798	22	231
801	T1SSR17509	1	p2	(TG)6	12	300	311	CCTAGGTATTTGCTGAGGAAA	54.998	21	TACGATCTGAAAAGGACCAAA	54.878	21	154
802	T1SSR17614	1	p3	(CTG)5	15	3457	3471	CCTTCTTCTCTATTATGGCGT	54.914	21	GATGTCGATTCAACTATGGTG	54.5	21	250
803	T1SSR17769	1	p3	(ACC)5	15	473	487	GATAACTGTAAGGGAGCTGG	54.94	20	GATATAGGGCATGTACGGAAG	55.443	21	179
804	T1SSR1777	1	p3	(CCA)5	15	397	411	GAAAGTGATAAGACCAATGGC	54.914	21	ACAGTAACCAGTAGCGATTTT	55.252	21	162
805	T1SSR18190	1	p3	(GTA)5	15	710	724	CATTTCAGGTGTTTCGAAAGT	54.994	21	AGATCAAGAAGCTGACAATGA	54.939	21	205
806	T1SSR18190	2	p3	(GAG)5	15	866	880	TCATTGTCAGCTTCTTGATCT	54.939	21	CTTCCAACCTGCAATTATTCC	55.16	21	134
807	T1SSR18494	1	c	(TC)7ttttgtcttgt(TC)7	39	812	850	TGCAGCATTTCTCTTCCTAG	55.153	20	GAGATGCCGGCACATTTT	56.049	18	123
808	T1SSR18659	1	p3	(TTC)5	15	473	487	GACGACGAATGATGCTTTTAA	55.003	21	AGAGAGAGAGAATGAGAATTTGT	54.811	23	114
809	T1SSR18935	1	p3	(TAT)5	15	477	491	GAGGCTGAGTGAGTACATAAG	55.251	21	GTCTCAAATGCTCAGGATGTA	55.405	21	244
810	T1SSR1897	1	p3	(AAT)5	15	435	449	CTGTCTCAAGTGCATCTCTAA	55.08	21	TGGTTTCTAAAATAAGGGTTTCT	53.808	23	174
811	T1SSR19013	1	p2	(CT)9	18	922	939	CTGATCATCCACATATCCCTC	55.036	21	CAAATCAAAATAGACCCGGTC	54.927	21	177
812	T1SSR19028	1	c	(GA)8gtctggctagaaatcagaagaagaagagaatgtgatttgggtgagg(GA)6	74	393	466	AACTGAAGATGGCCGATTTAA	55.571	21	TGACACACCTAAATCTCCTTC	54.962	21	244
813	T1SSR19171	1	p3	(TTC)5	15	1366	1380	TTGGAGGGATATTAGCTTTGG	55.034	21	CCGTACATGGAGGAAGAATAT	54.602	21	102
814	T1SSR1958	1	p2	(CT)7	14	410	423	TAACGCCTACTAGAACATTGC	55.806	21	CAAATCTTCATCCTACCCCAT	55.021	21	220
815	T1SSR20475	1	p2	(TC)7	14	303	316	TTGTGTTGTGTTGAAGCTAAG	54.93	21	AGTAGAGTGACAAGAAGAGGA	55.096	21	206
816	T1SSR20590	1	p3	(GTT)6	18	358	375	AATTCTTCTAGGGTTCTCAGC	55.014	21	CACTCCCTTCTTCTACTGCTA	56.193	21	232
817	T1SSR20836	1	p2	(AG)6	12	531	542	CAAGAGAAAACCCTAGACCAT	54.916	21	ATAAAGGAGGACATACAGCTG	54.803	21	245
818	T1SSR21036	1	p2	(AT)6	12	369	380	AATTTAGAGGGCATGGAGAAA	54.853	21	CAGTGGGAAAACATTCGAAAT	55.029	21	152
819	T1SSR2165	1	p3	(TCA)6	18	697	714	GCAGCCAAACGATGATTATAG	55.185	21	TGATTTGGATGATGAGGATGA	54.376	21	135
820	T1SSR21744	1	p5	(ATTTT)4	20	574	593	ACTTGGATGATGGATAATGCA	55.024	21	CAGAATGGGTTACAGCTTAGA	55.03	21	116
821	T1SSR22154	1	p3	(TCT)5	15	950	964	GATTGCTTCAAGTTCAGGATC	54.934	21	AATTCAGGACTCAAGAGAAGG	54.936	21	141
822	T1SSR22221	1	p2	(AG)8	16	386	401	AGAGACTGAGTTTTGAGAGTG	54.933	21	GTTCATGCATGTACTTGTA	50.423	19	161
823	T1SSR22400	2	p3	(CAA)5	15	315	329	GTGGGTCTACTCCATATTCTG	54.914	21	GTCGTTGAAATGAACTTGGAA	55.006	21	235
824	T1SSR22688	2	p3	(CAC)5	15	423	437	TTCTCTGCAAATTCCAACATC	54.741	21	TATGCACACTAGTCCTTCAAG	55.062	21	234
825	T1SSR227	1	p2	(TC)6	12	315	326	AGCAACATGTCTCTTTCTCTT	55.15	21	AAGGTAAAGAGATAGGTTGCC	54.994	21	196
826	T1SSR22704	1	p3	(GTG)5	15	832	846	GAACAGTTCTTGAACATTGCT	54.981	21	CTCTTAGGCTTCTCTTCTTCC	55.142	21	180
827	T1SSR22704	2	p2	(GA)6	12	1021	1032	GGAAGAAGAGAAGCCTAAGAG	55.142	21	CTCTCTCTCAGTTTCCACATT	54.968	21	248
828	T1SSR22793	1	p3	(CAC)5	15	1111	1125	ACTCATCATCCATATCCTCCT	55.008	21	AATTCTACTGATCAAGCACCA	54.919	21	223
829	T1SSR22849	1	p3	(TGG)5	15	389	403	GGTGTGTGTAGATGTACTTGA	55.007	21	TCTCTTCAAGTTGATCTCGTC	55.121	21	142
830	T1SSR2294	1	p2	(GA)9	18	381	398	CCAACACGTATACACTAATGC	54.797	21	ATTTGTGATCGAGAGTTCTGT	54.981	21	129
831	T1SSR23052	1	p3	(AGA)5	15	1164	1178	GTGGGATTGAATTTGGTTTGA	54.901	21	AAACTCCAAAACCTTCCAAAC	55.043	21	178
832	T1SSR23105	1	p2	(TA)7	14	1348	1361	ATTTTCAACTCTCACTTTGCC	54.949	21	CGGTTATGAACTTAGGAATATGA	53.757	23	178
833	T1SSR23117	1	p5	(AAGTG)4	20	604	623	GCTGCTATCCAAATTTAGGTG	54.981	21	ATCAATGATCTCTAGCTGTCT	53.563	21	148
834	T1SSR23553	1	p2	(TC)7	14	835	848	AAGCTGAGAGGAATTGTAGAG	54.755	21	CGGCAGTATTACTTTCTTAGC	54.51	21	201
835	T1SSR24187	1	p3	(ATC)5	15	541	555	CAAGTGTTTCTCTCCTCTCAT	54.968	21	CTACGGTTGCTTCTTTTACTG	54.925	21	126
836	T1SSR2420	1	p6	(GACAGT)4	24	1191	1214	TGGTTTTAGTCTCCAAGTGTT	54.978	21	TCTATACCTCACACTCTCTCC	55.06	21	136
837	T1SSR24225	1	p2	(AG)7	14	387	400	TGTAAGCTGTGAGAGAAAGAG	55.013	21	CCCCTCATTTCTTCAGTCAA	54.947	20	143
838	T1SSR24240	1	p2	(GA)6	12	499	510	AATTTCCCAAATACCCCTCAA	55.018	21	TGCTCGAAGGATGGTAAATTA	54.731	21	243
839	T1SSR24283	1	p2	(AG)6	12	444	455	CTATCAATGTCTCCAGTCTCC	54.933	21	ACTTCCACGTCTTCTTCTTAG	55.023	21	180
840	T1SSR24285	1	p2	(GA)7	14	361	374	AAACCGAAATCAAAACCACAA	55.058	21	ATTCATCTTTCTCTCTCATCACT	54.874	23	100
841	T1SSR24324	1	p2	(GA)8	16	453	468	ATGACACACCAAACTCAGTAA	55.079	21	CCACAAATTTATGCACGAGAT	54.918	21	215
842	T1SSR24408	1	p3	(CTT)5	15	385	399	ATCACTTCCAGGAAAGTTTCA	55.034	21	ACTCCAACTAACTTATCTGCT	53.986	21	131
843	T1SSR24425	2	p6	(TGTATC)4	24	1613	1636	ATGCTCCACTTGTCATGATTA	54.988	21	ATGGCAGCAATATAGAACACT	55.053	21	106
844	T1SSR24466	1	p3	(AGA)6	18	1344	1361	CGTCGTGATTCTTGAAATTGA	54.928	21	AGTCTAAGGCCTGTCATTAAC	55.027	21	242
845	T1SSR24556	2	p3	(GAA)5	15	1029	1043	TGGTGATGATAATGACGGAAA	55.014	21	GCTCGAACTACCTCAACTTAT	55.166	21	190
846	T1SSR24566	2	p2	(AG)6	12	1810	1821	GGTAACACAATATTCCTCCCA	54.978	21	AAAACCAACACAACACAACG	55.835	20	170
847	T1SSR24580	1	p2	(AG)6	12	2446	2457	GGGAACTTGATTGGATCCATA	55.034	21	CCACGATAACAAAGAGAGAGA	54.815	21	249
848	T1SSR24660	1	p3	(GCT)6	18	572	589	TTTATAGTCATCTCACGTGGC	55.522	21	CCAATGAAAATATCCGAGCTC	54.804	21	244
849	T1SSR24732	1	p2	(TA)6	12	913	924	CTGAAAAGTCACTCAAGTTCG	55.149	21	TAAGTCGTAATCAACCACACA	54.923	21	202
850	T1SSR24740	2	p2	(AT)8	16	1143	1158	CCGATTACTTCCTTCACATCT	55.126	21	TGCCGAGTCAAAGTATGTAAA	55.267	21	250
851	T1SSR24796	1	p3	(CAA)6	18	1331	1348	TAGAAGGAGATGGAGACTTGA	54.849	21	TTTGAAGTCACTGTCTTGTCT	55.03	21	176
852	T1SSR24844	1	p3	(GGA)6	18	1741	1758	AAGTTTGTTGATGATGACGAC	54.817	21	ATTTGTAGATTATGCAGGCCT	55.021	21	212
853	T1SSR24889	1	p3	(CTC)6	18	477	494	TCTTTGTCATTCTCACTCCTC	54.981	21	GACAGAGACAGAGAGATGAAG	54.918	21	101
854	T1SSR24893	1	p3	(TTG)5	15	1004	1018	TTGCCGTTACTGTTATTGTTG	55.085	21	AAGTGGAAGAAGAGATGGATC	54.721	21	197
855	T1SSR24922	1	p2	(CT)7	14	898	911	ATGTTTCTGCTGTAACTTTGG	54.674	21	ACAACTCAAAATCTCAAAGGC	54.949	21	178
856	T1SSR24941	1	p2	(TG)11	22	1868	1889	TACAAAGTGGGTTTTGTTGTT	54.84	21	AGCTCACTCCAGACACTGAC	55.33	20	158
857	T1SSR24980	1	p3	(TGT)6	18	1677	1694	TCGCCATTGAAGAAGAGTAAT	55.03	21	CCAGTAGTTAGTGAGTGAGTG	55.121	21	113
858	T1SSR24994	1	c	(TCG)6ctcccgat(CGA)5	41	635	675	CTTTGATTTCCCTCCAAAGTG	55.016	21	GCTCTTGTCTCTTCTTGAATG	54.615	21	200
859	T1SSR24994	2	p2	(AG)6	12	1116	1127	CTTTGAGGGTGTAGGATAAGG	55.095	21	TATTTTGTTCTCTTCGGTTTC	52.118	21	181
860	T1SSR25054	1	p2	(GA)7	14	1117	1130	AGAAACTCAAGTCTTCCATGT	54.769	21	AAAACCAAACGCGCAAAA	55.089	18	250
861	T1SSR25058	1	p3	(ACG)7	21	111	131	GTTGACAGAAGAAAACACAGC	55.07	21	TTGAGTGAGATAAGTCTGGACA	55.02	22	152
862	T1SSR25103	1	p3	(TCG)5	15	1247	1261	TCATCATCCTCAATTTCACCA	54.89	21	ACTTTTCTCTTCTCACTTGCT	55.082	21	179
863	T1SSR25132	1	p3	(AAG)5	15	657	671	CCATAAACTAGCCACTCTCAA	55.03	21	GCCTCAGATTCCTTAGATGTT	55.082	21	218
864	T1SSR25144	1	p2	(TC)7	14	741	754	ACCCTCGATCCACATATTAGA	55.363	21	TCTTTCTTCTTCGTCTTCCTC	55.023	21	181
865	T1SSR25215	1	p3	(ATA)5	15	409	423	AGTTCCAATAAATCCACCCAA	55.051	21	TAACTGAGAATTAGAATTGGG	50.546	21	243
866	T1SSR25236	1	p3	(TTC)6	18	1542	1559	GCTGAAAGAAGTCGATTTGTT	55.088	21	TTGAGCAGCTTTTCAATTGAG	55.324	21	217
867	T1SSR25260	1	p3	(TGG)5	15	1285	1299	ACTCTCTCTTTTGCAGTGAAT	55.15	21	GGCCAGTAATTCAAGTCCTAT	55.063	21	134
868	T1SSR25305	1	p3	(GGA)5	15	1199	1213	AAAATTGGGTGGATCAGGAAA	55.622	21	TCCTCACTTTTCTCCTTCTTC	54.881	21	204
869	T1SSR25310	2	p3	(GTT)5	15	478	492	TTAAAAGCCGCCCTATCATAA	55.06	21	CAGGAGGCCAATTAGTCG	54.8	18	250
870	T1SSR25403	2	p2	(AG)6	12	463	474	GTACAGAGACTACTACTGGGA	55.004	21	AAGCTTCTTGTTGTTGTTGTT	54.997	21	109
871	T1SSR25427	1	p2	(AG)6	12	486	497	CACTTGTTTTGACCTGGTATC	54.784	21	TCCAATCTTGTCTCTTCTTCC	54.949	21	233
872	T1SSR25467	1	p3	(GTC)5	15	1562	1576	CTCTTGTCTTCCATGTCAGAT	55.036	21	TGATAATGATAATCGGGTGGC	55.6	21	213
873	T1SSR25467	2	p3	(GAG)5	15	1703	1717	GCCACCCGATTATCATTATCA	55.6	21	GATCACAGCCCATTAAGTTTC	54.914	21	227
874	T1SSR25477	1	p3	(TTC)5	15	690	704	GATTGTTAACGGATTTGGCAT	55.172	21	TGAAGAGAAAGTCGGGAATAC	55.071	21	119
875	T1SSR25482	1	p2	(TA)10	20	1455	1474	GATGCTTTTTGTGATTTCATC	54.86	21	CACCTTTGAAACAGAATCATC	54.77	21	154
876	T1SSR25547	1	p3	(GTT)5	15	496	510	GCTATCTTCCTTGAATCTCCA	54.803	21	GCTGGGTACTATGTTTTCTCT	55.027	21	162
877	T1SSR25556	1	p3	(CAA)5	15	2171	2185	AAAATATCGCCTCCTTCTTCA	54.998	21	TCCTTTCCATTTCTCCAAAGA	54.718	21	105
878	T1SSR25602	1	p2	(TA)8	16	717	732	TTTCATGGAAGACGAAACCTA	54.878	21	TACCTGCACTTGAACATAGAA	54.585	21	126
879	T1SSR25667	2	p3	(CAA)5	15	1432	1446	GGTTCGATTCTGTTTACATGG	54.959	21	AATGTGGAGGGGTAATTGTAG	54.965	21	192
880	T1SSR25691	1	p2	(AT)7	14	1459	1472	GAATTGCTCGAAATACCACAA	54.864	21	GCATTGTAAAAGATGACCAGG	55.191	21	216
881	T1SSR25709	1	p2	(TG)7	14	1061	1074	TCTGGCTTCTTTATTTCCACA	55.115	21	CCCACGACTCTTTCTCTTTAT	55.058	21	202
882	T1SSR25740	1	p3	(TCG)5	15	848	862	TGTTATCAGTCTTAGCAGTGG	55.062	21	CAAACCCAAACTCAAGAAACA	55.077	21	224
883	T1SSR25740	2	p3	(TCT)6	18	1047	1064	TGTTTCTTGAGTTTGGGTTTG	55.077	21	GGTTTCACAAAGTCCAGATTT	54.573	21	229
884	T1SSR25755	1	p2	(GA)8	16	750	765	ACTTCTCCAGATCTTCACTTG	54.968	21	CAGTAACCGATTCACTCTTCT	55.09	21	111
885	T1SSR25772	1	p3	(TTG)6	18	740	757	CTGGTGACTTTCTGACCATAT	55.017	21	TGGATTCAATGGACAGACTAC	55.03	21	201
886	T1SSR25809	1	p2	(AG)7	14	3143	3156	AAGAAGAGCTAGAATGACACC	55.046	21	CCAAAACAAATAAAATTTCCCTG	53.314	23	142
887	T1SSR25894	1	p3	(ACT)5	15	891	905	TTCTCCATTCTCTTGTTCCTC	54.949	21	CTTAGAGGCGTTATTGTTGTG	54.991	21	239
888	T1SSR25895	1	p3	(AAC)5	15	319	333	TTTGAAATCACCACAGACCTA	54.766	21	AAGAGGAAGAGGAAGGAGAG	55.26	20	246
889	T1SSR25923	2	p3	(CTC)6	18	359	376	CTCCAACTCTCTATGGTGATC	54.933	21	AGAAATGCGGGAATAGGAATT	55.315	21	209
890	T1SSR25996	1	p2	(AT)8	16	369	384	ATGAAACAAACTAACCATGCC	54.997	21	TGATTTCACACTGATTTAAAGC	53.333	22	213
891	T1SSR26131	1	p4	(CATA)5	20	1668	1687	AGACAATGAAAGCACAGACAC	55.36	21	CAGCAAAAATTTACAAGCAA	54.4	20	154
892	T1SSR26284	1	p2	(GA)6	12	1350	1361	TGTTTGATTTGGTGAAGAAGC	55.239	21	GATCTTGTTTCTTTTGGCTCC	55.397	21	233
893	T1SSR26300	1	p3	(ATT)5	15	543	557	GCTTTGTTCGTGTAGATGTAC	55.031	21	GTCCAATCTCTATGGCTTCTT	55.082	21	212
894	T1SSR26346	1	p2	(GA)8	16	720	735	TCATCAGATTTGCGTCAATTC	54.95	21	TCTCTCATCTCATTCTTCACT	53.43	21	211
895	T1SSR26375	1	p3	(TTC)7	21	776	796	TCTTCAAATCGTCCTCTGAAT	54.67	21	AAACATCGACGAAACTCAATC	54.925	21	170
896	T1SSR26408	1	p2	(TA)7	14	342	355	TGGAAAGCTATAATCTGCACA	55.001	21	ATCCCAATTTGAGTTACCGAA	55.193	21	230
897	T1SSR26420	1	p3	(CCT)5	15	1562	1576	AATTGCATCGTCAACTGAAAA	54.965	21	AGAAAATGAAACCAACGACAG	54.994	21	172
898	T1SSR26445	2	p3	(ATG)6	18	433	450	TTTGTGTTGAAGAGAAACTGC	55.203	21	CATACGATCTAGCTAGCAAGT	54.768	21	245
899	T1SSR26522	1	p3	(GTC)5	15	1264	1278	TTCAAAACATCTCTCAGCAAC	54.708	21	CTCTTCAACGTCTCGGATAAT	55.263	21	249
900	T1SSR26614	2	p3	(AGC)5	15	831	845	ACAAAATTGGGCAGTGAAATT	55.069	21	AATCCTCTACTACACTTGGGA	55.114	21	233
901	T1SSR26704	1	p3	(GAG)5	15	451	465	ACGAAGAAGATCCGGTAAATT	55.039	21	CAAGTCGTCTTCCTCATCTAA	54.815	21	203
902	T1SSR26710	1	p3	(AGG)5	15	1296	1310	TTGAGGAAGAAGAGGGAGTAT	55.101	21	TTCTTCAACCTATTCTCCACC	54.929	21	227
903	T1SSR26758	1	p3	(GGT)5	15	632	646	GGTTATGGACTATGCAACGAT	55.835	21	ATCCACCACCAGAATCAAAAT	55.423	21	152
904	T1SSR26769	1	p3	(TGG)5	15	1681	1695	AGGCAGCTGTATTTCTAATGT	54.985	21	ACAAGTACAACAGACCATCTT	54.783	21	199
905	T1SSR26791	1	p3	(TGG)5	15	685	699	TGAAGCATATGACACTCCAAT	54.988	21	CACCCGTGACGTATGCTT	57.41	18	248
906	T1SSR26852	1	p2	(GA)6	12	722	733	GTAGAAAGTACGGATCTGTGT	54.825	21	GTGGTAGATAAACGGAGAGAG	54.988	21	212
907	T1SSR26977	1	p3	(ACG)7	21	176	196	GAGAAAAATCAGCGAGAAGAT	55.42	21	AGCTAAGGTTTTGAAATTCGT	55.01	21	154
908	T1SSR27121	1	p3	(CCT)5	15	422	436	TAACACAGTTCGGTCTCTAAC	55.048	21	CGACTAACCTCTGCTTGATAT	54.946	21	156
909	T1SSR27123	1	p3	(TTA)6	18	1516	1533	TGGATTAGGTTACGAGAGAGA	54.975	21	TGAACAAAGGAACGACAAATC	55.006	21	208
910	T1SSR27194	1	p6	(TTTCTT)4	24	650	673	TTCTGTGAAGAAGAAGATGCT	54.871	21	ACTTAACATCCGATCCTTTGT	54.929	21	208
911	T1SSR27225	1	p3	(GTT)5	15	758	772	TGTCAGGTTATTCTTGCTCAA	55.147	21	CATCAACGACATCAAAGACTC	55.009	21	205
912	T1SSR27243	1	p6	(CGTTCC)4	24	3360	3383	TCACGCTTAAGTTCAATACCA	55.267	21	CGTCGTGATAATTTACGTGAG	54.966	21	203
913	T1SSR27336	1	p2	(GA)6	12	1128	1139	TTTGAAACTTCCTCATGTTCG	54.721	21	CCCTCTTCTCTCTCTACTCTT	54.965	21	244
914	T1SSR27490	1	p2	(AG)6	12	1368	1379	TATTGTGCTGCTCCATCAATA	55.069	21	TTCCTTAGTATTTCAGGACGG	54.762	21	250
915	T1SSR27536	1	p2	(CA)8	16	1103	1118	CTTTCAGCTCAAACTTGTTCA	54.918	21	TTCTTTCGCTCGCTAGATATT	54.959	21	213
916	T1SSR27546	1	p6	(GAAAAT)4	24	1695	1718	GATGTGGAAGAATCTCAAGGA	55.017	21	GGATGCTTTGACCTTCTTAAC	54.848	21	210
917	T1SSR27590	1	p3	(GGT)5	15	557	571	TCTTGAGGCTCTAATCTTTGG	55.017	21	ACTACTGGAACACTACTTTGG	54.894	21	235
918	T1SSR27748	1	p2	(TC)6	12	940	951	AGCCACTGATGTCAAAGATAA	54.919	21	CCTCCTGAGAATTCACTACAG	55.145	21	218
919	T1SSR27767	2	p2	(TC)9	18	715	732	ACATCAATGACAAACTGCTTC	55.048	21	TAAAACACCGCCTCCAATTAT	55.554	21	192
920	T1SSR27790	1	p3	(ATC)5	15	308	322	GAAGATGGGTATGAGTGGAAA	54.998	21	GATGAAGAAGTAGCAGTTCCT	55.046	21	242
921	T1SSR27801	1	p2	(AG)6	12	1879	1890	AGGTGGAGAAAGAGTTGAAAA	54.965	21	AAAATTTCCTCATCCTCGACT	54.916	21	244
922	T1SSR27873	1	p3	(CTT)6	18	950	967	ACTGTAATGGGTATCTTCAGC	55.095	21	TCCATGTTACAGAGGCTTAAG	55.03	21	132
923	T1SSR27893	1	p3	(GTG)5	15	398	412	AAGTGTTGAACCGATAACTGA	55.187	21	GAATTTCATAATCGGCCCAAA	54.866	21	151
924	T1SSR27983	1	p2	(GA)6	12	2873	2884	AGCAGAGGAGAGTTAGTGATA	54.949	21	AAAAGACCATCATCACCCC	54.703	19	150
925	T1SSR28003	1	p3	(TTA)6	18	470	487	TAATGATCTCCTACCATCCCA	54.935	21	AAACTTCAACTTCAACAGCAG	55.191	21	209
926	T1SSR28003	2	p2	(AT)6	12	1125	1136	AAGTTTCACTGCATCCTTTTC	54.949	21	CGTCTTCTTACATCTGCAAAG	55.009	21	201
927	T1SSR28072	1	p3	(TAA)5	15	3424	3438	CTGCTAGAACGATCATCTTCT	54.965	21	GATTTCATATTCATATTCACCCC	53.058	23	224
928	T1SSR28189	1	p3	(CCA)5	15	536	550	CCACCTCCACCTCCTAAG	55.541	18	GTCATGGTGGAGGTATTGG	54.938	19	127
929	T1SSR28383	1	p3	(AAT)5	15	1182	1196	ATTTAGAGAGGCGTATTGGTC	55.203	21	GGCTGTCAAAATCATAAACCA	54.721	21	222
930	T1SSR28447	1	p3	(TGC)5	15	441	455	AGTTTAAGACCATTGGAACCA	55.014	21	GACATTACAACTGGCAATCTC	54.946	21	239
931	T1SSR28447	2	p3	(GAA)5	15	1723	1737	GCGGGAAGTTTTGAATATGTT	55.105	21	TTGTCTCTCAAGTCTCCTTTG	55.194	21	188
932	T1SSR28792	1	p3	(GAG)7	21	391	411	TAGTTCCGGTAAAAACTGTGA	55.08	21	AACTCCGTCGTAATAGACCTT	54.72	21	148
933	T1SSR28818	1	p3	(ATC)6	18	683	700	GCCTTCTTTTCATCTTCTGTC	54.867	21	TGGATGACATCAAGGTATACG	54.93	21	247
934	T1SSR28927	1	p2	(TG)8	16	2116	2131	TGAAACGACTCTGGTATCAAA	54.91	21	CCTTTTGTGTATTGGGGTTTT	54.799	21	172
935	T1SSR28944	1	p3	(CTT)5	15	1817	1831	GATCTGAATCGGGACTGAG	54.495	19	GATCTCAGCCTTACTACAGC	55.074	20	186
936	T1SSR29127	1	p2	(AG)7	14	2610	2623	TGGGGTTTGTTAATTAGCTCA	55.096	21	AGAAGTCACAGGTAGCCTTA	55.184	20	213
937	T1SSR29156	1	p2	(CA)10	20	308	327	CAGTTCTGCCACTAGTCTTTA	54.994	21	TGCTTCATTGTGTTTCAGTTT	54.789	21	119
938	T1SSR29157	1	p3	(TCA)6	18	532	549	CTCATCCTCATCTTCATCCTC	54.988	21	ATCGATGAAGATACTGCTGAG	55.032	21	195
939	T1SSR29157	2	p2	(GA)9	18	1550	1567	TAAGCTTGTCCTTGAGAACAT	54.851	21	TCTCAAGTCTCAAACCCTTTT	54.965	21	228
940	T1SSR29180	1	p2	(TC)9	18	2284	2301	CCTGAATTTGGGGTTTAATGG	55.033	21	TCTATTCATCTCTCTGCCTCT	55.004	21	159
941	T1SSR29234	1	p3	(GAA)5	15	1033	1047	GTAGGAAGAGGAAGACTAGGA	54.958	21	TGTAATGAATCTCGAGCCAAT	55.098	21	212
942	T1SSR29255	1	c	(GAGAAA)4aaagaa(GGT)6	48	911	958	GCAGAAGAGGCAAATAAAGAG	54.934	21	TCTCCATAGCAATACCGTAAC	54.94	21	205
943	T1SSR29255	2	p2	(TA)6	12	1356	1367	TAATGCTTGCTCTGTCATGTA	55.033	21	CTTCTTATGTCGAGATATATTGT	51.453	23	230
944	T1SSR29468	1	p3	(GGT)5	15	634	648	TTTTCCATCTGACTCCAAACT	55.034	21	AGATGGAACGAGATGGAATAC	54.914	21	227
945	T1SSR29600	1	p3	(TGG)5	15	369	383	TTGTTGAGGGAATGGACATC	55.324	20	CATGAAAACGACCCGAATTAA	54.877	21	229
946	T1SSR29613	1	p6	(GTGCCC)4	24	564	587	GTAACTTCGAGGAGTAGAGTG	54.953	21	GTTTTAAACCCCTGACCCC	55.668	19	157
947	T1SSR29801	1	p2	(CT)6	12	309	320	TTCTCTAACAGCCCACTAAAG	54.962	21	AGATGATCTTCCAATCTGCAT	54.745	21	161
948	T1SSR29801	2	p2	(TA)6	12	2125	2136	TTCCATCGTTTTCCTATCACA	54.946	21	TCTGAGTTGAAAACAGATATACT	52.914	23	137
949	T1SSR29803	1	p2	(TC)8	16	326	341	AATGCATTGAGTTTCACATCG	55.495	21	TGCAGAGAAGAGAAGAGTTTT	54.803	21	125
950	T1SSR29888	1	p2	(TA)6	12	1531	1542	TTCAGGTTTAATAGGGAAGGC	55.259	21	TGCTCACTTCAATAATGCCTA	55.001	21	201
951	T1SSR30037	1	p5	(GGTAA)4	20	526	545	TCCTTTCTTTCATTAGCACCA	55.115	21	TTCAATGCCAGCTTATTTGTC	55.096	21	211
952	T1SSR30085	1	p5	(ATTGT)4	20	975	994	AATTTGGAGGACATTTCTTGC	54.984	21	GGTGGAAGGGTAGATTTCATT	55.246	21	249
953	T1SSR30094	1	p3	(AGG)6	18	808	825	GGTTGAGGAAAACAAGTTGAA	54.798	21	CAAGATCTCTACATGCCTTCA	55.117	21	224
954	T1SSR30214	1	p3	(GCT)5	15	1731	1745	AGTTTCTGTTAGCTGACCAAA	55.358	21	TAGTGATCATCAGGACCAAAG	54.738	21	167
955	T1SSR30216	1	p2	(AC)6	12	300	311	ATTTGGCTCAGACAATGTTTC	55.016	21	CATACGGAACTGCAATTTTCT	54.851	21	229
956	T1SSR30270	1	p2	(AT)6	12	1722	1733	TGGGTTTTCTGCCAATAAATG	54.968	21	ACACGTCATCACTTCATTACT	54.994	21	172
957	T1SSR30379	1	p4	(TGTT)5	20	946	965	TCTAGTAGGTCGTCAGTCTCG	54.78	21	CTGCGTAACATTTTCTCCTAA	54.93	21	148
958	T1SSR30381	1	p3	(TCA)5	15	434	448	TGCTTCTTCTTCTTCTGATGA	54.592	21	ATTCATTCATTCTCAGCCTCT	54.676	21	206
959	T1SSR30385	1	p3	(GAA)6	18	324	341	TGTCTTGCTTCAAATCATCTTC	55.018	22	CCCACTTATGAAGACAAGGAT	54.985	21	237
960	T1SSR30499	1	p3	(TTC)6	18	1836	1853	GAAAGGCCGAGTTTAATGATG	55.296	21	GGAGTAGTAGTCCTTCTTTGT	54.036	21	229
961	T1SSR3058	1	p2	(TA)8	16	441	456	TGAGTCTTGATTACTGTTGCT	54.884	21	AGGATGAACTGACAGTAGAAA	53.921	21	185
962	T1SSR30819	1	p2	(GA)6	12	2820	2831	GAGTCTTTGGAGGATTAGAGG	54.833	21	GATCAAGTCTCCATCTCCGA	56.153	20	166
963	T1SSR30821	1	p2	(TC)6	12	468	479	ACTGAAATCTGCTTCTCTCTC	55.065	21	AAGCAATTCGAGTGAGAGTTA	54.994	21	164
964	T1SSR30835	1	p3	(TGT)7	21	664	684	CTCATTGAATACTGTGGGAAG	54.82	21	TTACGTTAAGGAGCTAGAGCA	54.85	21	150
965	T1SSR30835	2	p3	(TGT)6	18	939	956	AGTACTCGTTCATTTGTTTGC	55.101	21	CCAAACTCTTCTTCTCCTGAT	54.936	21	217
966	T1SSR30838	1	p3	(TAC)6	18	1065	1082	TTAGGAAGAGTTCTCCAGTTG	54.602	21	AGCTCCATTTACAAAATCACA	53.684	21	203
967	T1SSR31097	1	p3	(ACC)5	15	1825	1839	CCAAATGAAAGAAACCGCTTA	55.042	21	AATTTAGGGTTTGCGAGTTTC	55.039	21	188
968	T1SSR31112	2	p3	(CTG)5	15	847	861	TAATAATTTCCTGACCACCCC	54.945	21	CTTGGAGAGACTTCCCTTTC	55.079	20	249
969	T1SSR31338	1	p2	(GT)7	14	1778	1791	ACCAAGTAACCTAACCACAAA	54.958	21	AACCAAGTATTATGGCCTGAA	54.866	21	205
970	T1SSR31344	1	p3	(ACT)6	18	1786	1803	GCTACTACTGCTAGAACTGTT	54.812	21	AAAGCAAATTAACCACACACC	55.496	21	199
971	T1SSR31430	1	p2	(AT)8	16	534	549	AGATGCTTCTTCTTCCTACAG	54.755	21	TGAGACCCAACAAACAAAATC	54.866	21	209
972	T1SSR31485	1	p3	(ACC)6	18	346	363	CTCTCCCCAAGTTCACCTATA	55.861	21	CTAGCCACTTGTCTATGCAT	54.93	20	228
973	T1SSR31523	1	p3	(TTC)5	15	423	437	CTCCTCTGTCTACTCTCTCTT	54.998	21	CAAATGAAAATGGTGGCAATG	54.877	21	239
974	T1SSR31561	1	p3	(TGG)5	15	590	604	AAACATGTACTTCTCTGGAGG	54.949	21	TTCCCACAACAAACAATCAAA	54.67	21	120
975	T1SSR31565	1	p3	(ACA)5	15	1257	1271	TTTTAACTCCAACTTTCCGAC	54.357	21	TCCACCCATCTTTTCTTTTCT	55.001	21	184
976	T1SSR31613	2	p3	(AAG)6	18	1412	1429	ATTTGTGAGTAGACCATCCAG	55.017	21	GTTCCTCTGCAAAATTCCAAA	55.209	21	123
977	T1SSR31634	1	p3	(GCA)5	15	422	436	TTTCATGGATCCTCATCTCAC	55.085	21	GTGATGACAGAAGAGAGAGAG	54.918	21	238
978	T1SSR31922	1	p5	(ACAAC)4	20	501	520	GAGGAGATAAATGAGGAGAGC	54.997	21	ACCACTAATTAACAAACCCCA	54.995	21	195
979	T1SSR31957	2	p3	(CCA)6	18	3166	3183	CAATGTTCCATCCTCTGTTTC	54.838	21	AATACTGTTCCTCAAGTACCG	55.071	21	245
980	T1SSR31995	2	p3	(CCG)5	15	695	709	CTTAACCGTAGCGTTTTGATT	54.906	21	TTGTCTTGATGGAGTCGTTTA	54.91	21	158
981	T1SSR31995	3	p2	(AT)9	18	853	870	CTTTCTATCCTCCGTCTCTTC	54.975	21	TTTAAACACCAACACCATCAC	54.879	21	181
982	T1SSR32115	1	p3	(GAT)5	15	1256	1270	CAACAGTGGATCAATCTCTCT	55.036	21	ACAACTACTCTCTGTCACATG	55.013	21	213
983	T1SSR32145	1	c	(TTA)6ttgttaataataatattgttgttgttattttcatagcttctgacgtcttcctctctcactgcaccagccttggtcaagaaatcctcaagcgtcat(CTC)5	128	800	927	CACCACTTGATTATTATTATTGC	52.035	23	CGTAGGAGGAGATCAGAGG	55.417	19	226
984	T1SSR32222	1	p2	(GT)6	12	304	315	CTTGGTCTCAGTCTCAGTCT	55.921	20	TACAGTGCCTTCGTTGTTT	54.966	19	246
985	T1SSR32261	1	p3	(GGT)6	18	947	964	AAGTTTATTGCCTTGCTCATC	54.805	21	CCAAAGAGTCCTGAGAGAATC	55.42	21	231
986	T1SSR32287	1	c	(CAC)6ttccatttccattactgttgttctctctcaactggttccggttgtggttctggttatgattctcaagtgactcttgattatcccattccatc(ATG)5	125	926	1050	GAGAGTTTCAAGCTGTTCATC	54.899	21	AGAAAACAGAGGACTTTGGTT	55.246	21	247
987	T1SSR32306	1	p3	(ACA)5	15	961	975	AAAGTGTACAGAATAGAGGCC	55.027	21	CTACCACCTCTGTTTCCATAG	55.126	21	130
988	T1SSR32322	1	p3	(AGA)5	15	1129	1143	AAGAAAATTGTTGGAGAGGGA	55.001	21	TCTTTCTCTCAAGTCACAAGG	55.194	21	213
989	T1SSR32395	2	p3	(AGC)7	21	570	590	CCAAGATATTAGCATCAAGCA	55.68	21	AGTACTCTGAATCGCCTTCTT	54.97	21	142
990	T1SSR32412	1	p3	(GCA)5	15	938	952	ATAACCTGTCCTCGTCAAATT	54.929	21	TCTGAAGTCTCTCGCTCTT	55.08	19	239
991	T1SSR32523	1	p2	(GA)6	12	1913	1924	TAGAGGAGAGCAGAGTAGAAG	55.079	21	GCTCCTTCTTCAACTTAGCTA	55.058	21	119
992	T1SSR32588	1	p2	(TA)11	22	755	776	TGGATGTTGTTCTGCTTAACT	55.05	21	GTCGGAAGTAAAGACGATGTA	54.58	21	148
993	T1SSR32711	2	c	(TTGA)6a(TGAT)6	49	1133	1181	ATTGATTGATGATCGAGTGAC	54.94	21	GAAACCATCTCAAAATCCAAT	55.63	21	137
994	T1SSR3274	1	p3	(GAA)5	15	430	444	ATGTTGGGTGAGATTGAGAAA	55.103	21	ACCAAACACTCTCTCTACAAC	55.203	21	128
995	T1SSR32810	1	p3	(GGT)5	15	502	516	AATGAACTGGCTTTGAAGTTG	55.227	21	CTCTTCTCCTTCTCTTCCAAG	55.065	21	132
996	T1SSR32844	1	c	(CA)6tattctctcgatctcttccttctccttt(TTC)6	58	459	516	ACACCTAACACCTCCCTATAA	55.095	21	TGAAGACACTAAAGAAGCCAT	54.851	21	218
997	T1SSR32844	2	p3	(ACC)5	15	723	737	AAACAAGACCAACTCTCTTCA	54.998	21	TAGACAACCTTTACAGTTGGG	55.156	21	212
998	T1SSR32915	1	p2	(TA)10	20	559	578	CCTCCTTAATACGCACCAATA	55.187	21	CTGTGTAGGATTTTGTGTCAT	53.828	21	144
999	T1SSR32956	2	c	(CAC)7catggacaatttctccaattc(CAA)5	57	244	300	GTCACTTGCTTCACTGTCTTC	55.05	21	GTTTGTTGTTGTTGTTGGAAT	55.05	21	164
1000	T1SSR32962	1	p3	(TTC)5	15	1214	1228	CGTCTTTGGTTTTGGTCTTAG	55.101	21	GGAGTGGTATTGAGAATGGTT	55.277	21	154
1001	T1SSR32985	1	p2	(AG)6	12	1806	1817	ACATGGGTGAGAGATACAAAG	55.017	21	ACACATTACAAAGCACAACTC	54.994	21	160
1002	T1SSR33017	1	p3	(ACA)7	21	1501	1521	TATGGCGGTACAACTACTCAT	54.9	21	TAGGGTCCGGTAAATTATTCT	54.63	21	157
1003	T1SSR33017	2	p3	(ATA)6	18	1713	1730	CAGCAGCCTCCTAAGAATAAT	55.15	21	ACTGGTTGTGATGATGAGTAG	55.049	21	245
1004	T1SSR33122	1	p2	(AT)8	16	365	380	TCTTGGTCATAATGTGGGTAC	55.011	21	TCCGCTTCTCAGTTGAAATAT	55.03	21	153
1005	T1SSR33122	2	p3	(AAG)5	15	978	992	TCTTCAGTTCCAAGAAAGTGT	54.998	21	TTTTGCGTTTTAAATTTGGCC	55.022	21	217
1006	T1SSR33124	1	p3	(TCA)6	18	1667	1684	TATCCTTTCCTCTCCTAGCAT	54.952	21	CGAGCTAGAATTATGGGTGAT	54.981	21	115
1007	T1SSR33185	2	p3	(ATC)5	15	559	573	TAGCATCAACTGTTATCTGCA	55.033	21	CCACTTTGATGATGATACCTG	54.064	21	214
1008	T1SSR33198	1	p2	(CT)7	14	1025	1038	TCTTATTTCCTTCACCATGCT	54.886	21	CTGTCCTAGTATGATGAATTC	50.911	21	123
1009	T1SSR33205	1	p3	(TGT)6	18	490	507	TCTGAGACGTTGATGATACTG	54.914	21	CTCTGATGATCGATTCCTCAC	55.686	21	221
1010	T1SSR33241	1	p3	(AGG)6	18	414	431	GAGTATGTGAGACAGAGCAAT	55.145	21	CTGATTAACCAGCTCCAAAAC	55.124	21	177
1011	T1SSR33300	1	p6	(GGTGAA)4	24	310	333	AGATGACTTCTTGGAGGAAAG	54.936	21	GACATCTTTCTCCCATCATGA	55.085	21	126
1012	T1SSR33310	1	p3	(GAA)5	15	1271	1285	AGGAATTAAAGGGATTAGGCC	54.998	21	TCACAACCTCCTTTACATGTT	55.047	21	200
1013	T1SSR33369	1	p3	(AGT)5	15	1176	1190	GTAACAAGAGACAGACCATGA	54.994	21	GCTCTGGAATACTGATGATCA	54.904	21	246
1014	T1SSR33369	2	p3	(TTC)6	18	1671	1688	GGTACAAAAGCACAAGTCTTT	54.895	21	TTTCTCTCTTATTCCACCGAC	55.071	21	224
1015	T1SSR33423	1	p2	(GA)8	16	546	561	TAGTTCTGGCACCAATAGAAG	55.03	21	CAGCATTAACAACACTTCTTCT	54.954	22	112
1016	T1SSR33429	1	p3	(GAG)5	15	615	629	GAATTCAGGAAGAGAAACACG	54.912	21	GAGACTACCCAATAAAACCCA	54.91	21	206
1017	T1SSR33439	1	p2	(TC)9	18	2970	2987	AAGATAAGATGTAGCTGGTGG	54.803	21	AAAGTGTATATGGTCCATGCA	54.968	21	212
1018	T1SSR33529	1	p2	(TC)7	14	1273	1286	TTGTTTGCTCTGTTCTTGTTT	54.721	21	CTTTCTCGATTCTTCACAACC	54.912	21	171
1019	T1SSR33531	2	p3	(TGT)5	15	1670	1684	CTGAACAATGGACTGCAAAG	55.182	20	GCAAATCAAACAAAGAGAGGA	54.674	21	201
1020	T1SSR33537	1	c	(CAT)5cttaacaa(AAG)6	41	3382	3422	GGAGAGGCTATTAAGGAAGAC	54.91	21	CACTCTCCATCTCTCTTTGTT	54.968	21	188
1021	T1SSR33538	1	p3	(AGA)6	18	1366	1383	TAGAAGAAGAAGAAGCCATGG	55.017	21	CATCTACTGTGACCACCTTTT	55.52	21	119
1022	T1SSR33545	1	p3	(CCT)5	15	722	736	ACAGCTATGACATTTCCTTCA	54.919	21	GGGGAGAGTAAAATGCTATGT	55.063	21	230
1023	T1SSR33572	1	p3	(AGC)5	15	615	629	GGATGATTTCGAGATGGAGAT	54.968	21	TCTTGATCATCCTCAGAATCG	54.936	21	231
1024	T1SSR33581	1	p3	(GCA)6	18	872	889	GATTCAAGAGAGAAACAAGGC	54.867	21	TATCCTCTGAAATTGGGCTTT	54.853	21	139
1025	T1SSR33601	1	p3	(TCT)5	15	365	379	TGACTCGGATTTGATTCAAGA	54.965	21	TATTTTCTGCGACCAAGTAGT	54.975	21	223
1026	T1SSR33626	2	p2	(GA)6	12	1526	1537	AGTAGTAGGGTATCTGGTGAC	55.321	21	TCCACACATATAATACCATCA	51.41	21	208
1027	T1SSR33630	1	p3	(GGA)5	15	1117	1131	CGTTATTGTTGCTCTTTGGAT	54.851	21	GTGTCTTCTAACCTACAGCTT	54.991	21	200
1028	T1SSR33640	1	p3	(GTC)5	15	466	480	CCATACCCATCTCTTCCTTTT	54.952	21	CGTTGGACTTCTTGTACTTCT	55.586	21	242
1029	T1SSR33664	1	p3	(ATG)5	15	1265	1279	AGGAATTGGCAGATTTATCGA	55.066	21	TACTGTCTCTTCCACATTTCC	54.962	21	225
1030	T1SSR33667	1	p2	(TC)10	20	1138	1157	CCTGAGAGACAGAGATTCCTC	55.59	21	TAAAACCTAACCGGTTTCTTC	55.25	21	141
1031	T1SSR33682	2	p3	(CTG)5	15	874	888	ACCCAGTTCAAGCTATAGTTC	55.027	21	TTGGAAATTTGATGAAGGCTG	54.988	21	139
1032	T1SSR33682	3	c	(AGC)6(CAA)6	36	1133	1168	AAGCCATCTTACAATTGCAAG	55.084	21	TGATTATTCGACGAAAACTGC	55.003	21	115
1033	T1SSR33682	4	p3	(CAA)7	21	1307	1327	AATAATCAATCCATGATCAGC	54.17	21	TCCAAATCGATATTAATGGTG	55.14	21	152
1034	T1SSR33685	1	p3	(ATA)5	15	1595	1609	CAACCCACATGTACAAATTCA	54.657	21	GTGCACCACTGTTATTTCATT	55.029	21	147
1035	T1SSR33688	1	p3	(CTC)5	15	303	317	TTTGTTTCTGATCTCACCACT	55.066	21	AATGCGGTAAAGGAAGATGTA	55.011	21	191
1036	T1SSR33705	1	p6	(AAAACG)4	24	769	792	TAGCCATGGAGATGAGACTAT	55.054	21	GCCATCGATGTTGATAACTAC	54.576	21	155
1037	T1SSR33709	1	p3	(CAA)5	15	322	336	TACCTCGGATAAATGGATTCG	55.007	21	AGGGTTTTGTTCTTCTGATGA	55.034	21	146
1038	T1SSR33711	1	p3	(TAT)7	21	803	823	ATGAGATTCCTTGAAGTAGGG	54.99	21	AGAAGATCAATAAGGGTCCTG	54.99	21	169
1039	T1SSR33718	1	p2	(GA)7	14	1913	1926	TAACATGGACGGTTTATGTGA	54.959	21	CATAGTTCTTGAGTTCGCTTG	55.009	21	231
1040	T1SSR33722	1	p3	(GAA)6	18	830	847	GAAGAAACAAGGTCCAAAGTC	54.991	21	AGAATTCACAGCAAACAAAGG	55.227	21	197
1041	T1SSR33752	1	p2	(TC)9	18	843	860	TGTGTACTACTGGAGAGGAAT	55.146	21	AAAGTCGAGAAGAAAACAACG	55.066	21	114
1042	T1SSR33776	1	p3	(CAA)5	15	1814	1828	CTCAGAAACCCGAATTTGATC	54.946	21	AAGCAAGGTTTCTTCGAATTC	55.057	21	243
1043	T1SSR33797	1	p3	(GCT)5	15	706	720	TGACCTTTGTTTACAGCTTTG	54.898	21	TAATTGTAGGCCTTAGTCACC	54.728	21	184
1044	T1SSR33799	2	p2	(GT)6	12	371	382	TGGATTCTGATTTCTGAGCAA	55.203	21	AAAGTTTCTGTTGGTTGCTAC	54.895	21	239
1045	T1SSR33830	1	c	(CT)7g(TC)6	27	429	455	ATAGATCCTGTTATCGCGAAG	55.121	21	CGTCTTCTAAGGCAAACAAAA	55.006	21	226
1046	T1SSR33838	1	p3	(GTA)6	18	366	383	TAATTGGTCTCTCACTCACAC	54.994	21	CGTCCATAAGAAAATCAGAGC	54.771	21	240
1047	T1SSR33838	2	p3	(AAT)5	15	624	638	GTTCCCTCTGTACATGAAGAT	54.735	21	TCTGTTATCTTTCACTCCACC	54.962	21	207
1048	T1SSR33841	1	p2	(AG)6	12	1502	1513	TTTTCTCCTTTCATCCACACT	55.034	21	TGGTGCAATAAAGAAAACAGG	54.933	21	202
1049	T1SSR33850	1	p3	(ATT)5	15	860	874	TCAACTGTTTTCTGGTCATCT	55.066	21	CTACAATCTCCTCCCATCATC	54.968	21	189
1050	T1SSR33881	2	p3	(CGG)7	21	355	375	AAGATCAAAGCGACAATACAG	54.74	21	TCATGTTCCTGTAAACCCTAA	54.84	21	187
1051	T1SSR33900	1	p3	(ATC)8	24	1870	1893	CTTCAATGGTGACTTCAATGT	55.13	21	AATGTCAAACTCATGGAAGAA	54.77	21	140
1052	T1SSR33903	2	p3	(GGT)6	18	4252	4269	TATGGAAGAGCTGGCAATAAA	54.968	21	ATAACTATTTGTCTGCCCCAA	54.866	21	222
1053	T1SSR33907	1	p3	(ATC)6	18	624	641	TCGTCTACACTCTACAACAAC	55.079	21	CAGTAGTAGTAGTGGTTGGTG	55.102	21	211
1054	T1SSR33907	2	c	(ACC)6atcaacaa(CAG)5	41	1251	1291	TTAAAATGTGCTGCTTGTGAG	55.336	21	TGTGGAGATCATAGAAAGCAG	55.117	21	250
1055	T1SSR33923	1	p3	(TGT)6	18	757	774	GTTTGAGACAAGAAACCATCC	55.057	21	CTGCCTCTTCTTTTCAAACTG	55.351	21	112
1056	T1SSR33924	1	p2	(CT)7	14	1128	1141	TCCCTTTTAAGTGGTTGTCAT	55.014	21	CAAACCATAGATGTACATTGCA	54.801	22	227
1057	T1SSR33956	1	c	(TGC)6cttggttgaggaacagacacttttggtggtggaacaacaacatgc(TGT)5	78	1166	1243	CCTAGTGTGTAGTGCTGTTTA	55.007	21	TCTCATCAACAACATCATCGT	55.341	21	227
1058	T1SSR33982	1	p3	(TCT)5	15	1729	1743	TCCGGATATAACTGTTGTAGC	54.94	21	TACACAATTTCAGAGCTCACT	54.884	21	197
1059	T1SSR33985	1	p3	(AGA)7	21	147	167	AGCAAAATTACTACCTGGAAAG	54.68	22	GTCTAGCAACACCATCTTCTG	55.04	21	173
1060	T1SSR33991	1	p2	(AG)6	12	973	984	TGAAGAGGGTTAGAGAAGAGT	55.064	21	ACAAGAAACTCTGGTCGTAAA	55.12	21	227
1061	T1SSR34017	1	p6	(TCAGGG)4	24	1467	1490	AGTTTGAAGCACTCCATGATA	54.919	21	AGACAGTTTGAAGCGCTC	55.314	18	197
1062	T1SSR34034	1	p6	(CCCTGC)4	24	314	337	CCTTCTACTTCCGTTCTGATT	55.058	21	GTGGGAGAGGTAGATTTTCTT	54.632	21	227
1063	T1SSR34034	2	p2	(AG)6	12	1815	1826	CCCAGGAGATTGATGAAGAAT	55.04	21	GGTCTTTCATTACTTTTGTTCG	54.019	22	213
1064	T1SSR34036	1	p3	(ACT)5	15	447	461	AACAGAAGATTACATCACCCC	55.277	21	ATCACCCATCACTTGTAACAT	54.886	21	225
1065	T1SSR34054	1	p3	(AGA)5	15	354	368	ACAGTAGATACATAGCAGGGA	54.998	21	GCCTCTTTTACAAACCCTTTT	54.83	21	174
1066	T1SSR34060	1	p3	(TGC)7	21	1001	1021	ATGTGGAGTTGAGGAAAATGA	55.103	21	AAATGGCTACGTACTTTCATG	54.301	21	198
1067	T1SSR34060	2	c	(TG)11(TA)9	40	1690	1729	AAAGAGATAGATGTGCCCTGT	55.49	21	AGCTTCTTTGAGGAACTCATT	54.94	21	129
1068	T1SSR34063	2	p3	(ATA)5	15	740	754	GGAGAAGAATCGGAGGTTATT	54.813	21	GGCTGATCTTCTCTCTTACTC	54.962	21	212
1069	T1SSR34063	3	p3	(CAC)5	15	1306	1320	TTGGTTTCCCTCCTATAACAC	54.91	21	GAGGAGATAGTGAATGGGGTA	55.645	21	141
1070	T1SSR34075	1	p3	(AAT)5	15	621	635	CGAAAATGGTTTGCTCGATAA	55.245	21	TCAAAGACAAAACCTCAGACT	54.998	21	110
1071	T1SSR34085	1	p3	(TTG)5	15	1547	1561	GGTGTTGGTCTGATGATGATA	55.098	21	TGCCTAACGATCTTGAGAAAT	55.03	21	149
1072	T1SSR34100	2	p2	(GA)6	12	687	698	AGAAATCCCACAACCTTACAA	55.014	21	GCTCTGATTAGGTTTTCGTTT	54.508	21	181
1073	T1SSR34142	1	p3	(ATC)5	15	870	884	TCTCTTCTCCTGGTATCATCA	54.919	21	TGAAGGCAAAGGATAAGATGT	54.886	21	237
1074	T1SSR34154	1	p3	(TGA)5	15	382	396	CCAAAACTGCTTATTTTCCCA	54.901	21	TAGATCCAAGTCATGCAAAGT	54.919	21	213
1075	T1SSR34166	1	p3	(TAA)5	15	869	883	AAGAAGTACAAGGTCGAGAAG	55.023	21	CAAACTCGGACTACTGTTACT	55.035	21	243
1076	T1SSR34184	1	p3	(TGT)6	18	956	973	TCTTTGAGAGGCTGAAAAGAA	55.066	21	CTATGTTTGTGGTCGCTAATG	55.056	21	154
1077	T1SSR34190	1	p3	(ATC)7	21	535	555	CCAAACAGCTTCAAGTTTCTA	54.96	21	CGTACTTATCGGAGTACGTGA	55.55	21	160
1078	T1SSR34203	1	p3	(GCG)6	18	767	784	TTGAAGAAGATTAGCAGGGAG	55.017	21	GGTCTCTGTCATCATCTCTTC	55.239	21	187
1079	T1SSR34206	1	c	(CAC)6(GAG)6	36	1201	1236	CAAATTCGGTTTCAGACATGA	54.788	21	AATCTTCTTCAACAAACCACC	54.573	21	190
1080	T1SSR34215	1	p3	(GTC)5	15	891	905	GATGTCTTCGAGCTTGTCA	54.97	19	ATCAACTCAGTTTTCTCAGCA	55.444	21	191
1081	T1SSR34232	1	p3	(ATA)6	18	562	579	GGAGTTCATGTTTCTGATTCG	54.978	21	TCTTGTTCATCTTCGTCTTCA	54.93	21	199
1082	T1SSR34233	1	p3	(GAT)7	21	1502	1522	TTATCAGAGACCACATCAAGG	55.23	21	GTTCTCTTCTTTGCTGCTGTA	55.09	21	168
1083	T1SSR34233	2	p3	(ATG)5	15	1663	1677	GTACTACTACAGCAGCAAAGA	55.102	21	ACTTTCTCAACAGCCATCTAA	54.851	21	184
1084	T1SSR34251	1	p3	(ATC)5	15	2575	2589	TATCAGCAGCAATAGGATCAG	54.972	21	CTAGTGCCTTTGAGAGTGTAG	55.461	21	216
1085	T1SSR34280	1	p3	(TCG)5	15	1128	1142	TAGTGTTATTCGTCTTCTCCG	54.937	21	TGCGTCGTTTTAGAAGAAATC	54.937	21	132
1086	T1SSR34302	1	p2	(GA)8	16	1488	1503	CAACAGTTACCATCAAAGCAA	54.965	21	CTACTAGTACACTCAGCATGG	54.978	21	109
1087	T1SSR34302	2	p3	(GTG)5	15	1679	1693	CCATGCTGAGTGTACTAGTAG	54.978	21	CAAATCGCTCCACCAAATAAG	55.57	21	193
1088	T1SSR34316	1	p3	(ACA)5	15	974	988	ACAATTAGCTTCTCTACCCAC	55.027	21	TTCACAACATGTTTCATTGGG	55.212	21	111
1089	T1SSR34352	1	p2	(GA)11	22	196	217	CAATTCAATTCTCTTCTGACG	55.11	21	CTTTCTTTCTTCCATCCATTT	55.13	21	147
1090	T1SSR34355	1	p3	(GGT)5	15	370	384	AAACAAATCACATTCCCTTGG	54.887	21	GGTCTGCCTCTAATGGTTAAA	55.289	21	147
1091	T1SSR34359	1	p2	(AG)6	12	3311	3322	TTACAAACTCACCACCAGATT	55.047	21	TCGTTTTGAGTCTTTATTTGTGT	55.055	23	227
1092	T1SSR34371	1	p3	(ATT)7	21	1113	1133	AAGATTTGAAGCCATGAAAG	54.61	20	CCAACCAACACAGAAAAATTA	55.33	21	174
1093	T1SSR34398	1	p3	(GCT)6	18	447	464	GACCAGAACAACTACCAGTAA	54.907	21	GTCAGTTTCAAGCATGGATTT	55.016	21	142
1094	T1SSR34398	2	p3	(ACA)5	15	724	738	GCTTCTTCATTCACTCTCAAC	54.899	21	ACTGTAAGAATTCAGACCCTG	54.949	21	219
1095	T1SSR34398	3	p3	(CAA)6	18	914	931	ATTCTTACAGTTGTTTCGACG	54.59	21	TACCGTAATTCTGTCTCGAAG	54.937	21	144
1096	T1SSR34414	1	p5	(AATAA)4	20	2875	2894	GAGATCTGGAAGAATCGTCAC	55.901	21	CCCATTCTCATTCTCATTCAC	54.339	21	120
1097	T1SSR34420	1	p3	(CGA)5	15	2522	2536	CTCTCGATTTCATCATCTCCA	54.936	21	GTGGAGAAGAGTTTAGCGAC	55.912	20	156
1098	T1SSR34444	1	p3	(CCA)5	15	304	318	CGATCAGTTTTCCGGTAAATC	55.066	21	TGTATTCATAAGGAGGGTGTG	54.718	21	244
1099	T1SSR34470	1	p3	(TCT)6	18	323	340	ATTTAACAGCCTCAGTTTCCT	55.099	21	CTAAAAGAAGAAGGGTCGGAT	55.027	21	207
1100	T1SSR34535	1	p3	(GTG)6	18	803	820	GTTAGAGAGGAGGAAACAGAG	54.798	21	CCCTCTATCTCTCTTCCTCAT	55.07	21	220
1101	T1SSR34540	1	p2	(GA)8	16	2171	2186	TTGTGTGGGGATCTTAACTTT	55.014	21	TTATGGTTCGATCCTTGAACA	54.946	21	148
1102	T1SSR34614	1	p2	(GT)7	14	2298	2311	CTCCATAGCAGTTCAATTGTG	54.937	21	CAGTTCATCTCAACAACACTT	54.353	21	125
1103	T1SSR34620	1	p2	(GA)7	14	1100	1113	CCAACTCACAAATTAATGCCA	55.001	21	TCTCTCACCTTTCTATATATACA	51.078	23	128
1104	T1SSR34630	1	p6	(CATCTC)4	24	333	356	AAGTTTAAGTGAGCTGATGGT	55.131	21	GACGGTGTATGTTGTATTTGG	54.972	21	164
1105	T1SSR34649	1	p2	(AG)7	14	1462	1475	GTAGAAGAATCATTCCCCACA	54.998	21	CTTCCCTTTTCAACGTCAATT	54.962	21	124
1106	T1SSR34657	1	p5	(AGTGA)4	20	970	989	TAAGAATTCAACCCCTGTGTT	55.014	21	CATCATGACTGCTTTCTCTTG	54.956	21	242
1107	T1SSR34660	1	p3	(TTC)7	21	251	271	GATCTATACCAGCATGACCAC	54.57	21	TAGATGGTGATCAAGGTCAAA	55.66	21	148
1108	T1SSR34660	2	p3	(GTT)5	15	685	699	ACCACCATTGTCATTTCCATA	55.152	21	CTGTCTTCCATCATCAACAAC	54.87	21	207
1109	T1SSR34660	3	c	(TGA)5tcatgatgttgttgatagaaatcatgttgacttgttgttgactcgttgatagtcttt(GAA)5	87	2069	2155	CAGTTGTGAAATCTGGTTTGT	54.885	21	CCCATCAGAGATCTTCAACTT	55.004	21	239
1110	T1SSR34660	4	p3	(TGA)5	15	2321	2335	AAGTTGAAGATCTCTGATGGG	55.004	21	TAAAATGGCTAGAGAGGTGTG	55.03	21	174
1111	T1SSR34663	1	p3	(CGC)6	18	582	599	GCCATAATCACCAGAAACTTC	54.914	21	TCTCTAGTAGTGTCGAAAACG	54.903	21	139
1112	T1SSR34716	1	p4	(AATC)5	20	2073	2092	AAATAACAACAGCGTCAAGAA	55.23	21	TTTTCCGATTCCTATACAACC	55.82	21	165
1113	T1SSR34757	1	p2	(AG)6	12	414	425	TCTCTAATAGGTGTTTGTGGA	53.615	21	GTCATTTTGAGGTGGAGGATA	54.998	21	234
1114	T1SSR34760	1	p3	(TCA)5	15	1761	1775	ATCTTTCAAACTCGATCCCAT	54.985	21	CTGTTGGCCTATTTGATGATG	54.972	21	192
1115	T1SSR34760	2	p2	(GA)8	16	2697	2712	ACAGAGAAAGGAAGTTGAACA	54.998	21	AAATCTAACCTAGCAACACCA	54.831	21	195
1116	T1SSR34763	1	p2	(GA)10	20	1152	1171	AGAAACTGTGGTGAAGACGTA	54.95	21	ATGTATGCTTTTTGTTTCTCG	54.77	21	149
1117	T1SSR34786	1	p3	(GTG)6	18	764	781	TTATGACTATGGCGATGAAGC	55.929	21	CTTCAACCCCACACCATATAT	55.034	21	179
1118	T1SSR34805	1	p3	(GAC)5	15	1024	1038	CACTACCCAGATCGAGAATTT	55.126	21	TAAGTGAACCTCTCCGATTTC	55.071	21	150
1119	T1SSR34820	1	p3	(TTC)5	15	1627	1641	CAACCAATCTCTTCTCCATCT	55.004	21	TTGATCAGCTGAGTTTTGTTG	54.984	21	187
1120	T1SSR34821	1	p3	(CAT)6	18	502	519	CCATCTTCTAACTTTGGCAAC	55.124	21	AGTGGATGATCATAACAAGGG	55.053	21	174
1121	T1SSR34858	1	p3	(GGT)5	15	595	609	TTGTGGTAGAAATTCGAATGC	54.864	21	CACCGATATCTCCGAATACAA	55.039	21	150
1122	T1SSR34861	1	p3	(TGG)5	15	2196	2210	GCAACCGTAACATCAACATTA	54.877	21	TCTTCCTCATCTGTTGTAACC	54.962	21	221
1123	T1SSR34865	1	p2	(TA)10	20	1991	2010	AAGCAAAGCAAACTGTGTTTA	55.46	21	ACCAATTTTAAGTCCCACATT	55.2	21	161
1124	T1SSR34867	1	p3	(GAC)5	15	1834	1848	TTTGTTAAGTTGTTGTGGTGG	55.09	21	TCTCTCAAACCAATCCACAAA	55.33	21	121
1125	T1SSR34873	1	p2	(AG)6	12	1415	1426	GCCTACCTCCCTATTGAATTT	55.031	21	ACACACCCATGAGAGTTTAAA	55.047	21	171
1126	T1SSR34885	2	p3	(CAG)5	15	528	542	AGAGGAGAGATTATGAGAGGG	55.07	21	TCTTTCAGCTGGCAAGTAC	55.131	19	220
1127	T1SSR34932	1	p3	(CTG)5	15	4254	4268	TTAATGTCCATCAGCTACCAG	55.098	21	GTTATTTGACTCGAGCTTCTG	54.737	21	248
1128	T1SSR34932	2	p3	(GAG)5	15	5184	5198	GAATAGGCAATCATCATTCGG	54.87	21	GCCGCTGTAAAATGAAAATTC	54.754	21	179
1129	T1SSR34966	1	p3	(GCA)5	15	1454	1468	TGGATATGTTTTCTGACGTCA	54.978	21	CTTGTGCATAATGAGGTGATC	54.728	21	189
1130	T1SSR34976	1	p3	(AGC)7	21	1187	1207	CCATGAACGACATTTATCTTG	55.69	21	CAACAACTCAAATGAACCAAT	55.15	21	139
1131	T1SSR34987	1	p3	(TCA)5	15	1120	1134	TGGTGATCAAGAACTCAACAT	55.134	21	CACAAAATCTTTCCTGGTCAG	55.048	21	238
1132	T1SSR35011	1	p3	(TGA)7	21	804	824	AGGAGCACCTAACATGAAAAT	55.5	21	CTCTCAATACCTTTCCCAAAT	55.01	21	143
1133	T1SSR35030	1	p2	(AT)7	14	559	572	CACCGGAGTAACAGTATTTCT	55.071	21	CAAACAAGCAAGCAAATTCTC	54.872	21	162
1134	T1SSR35034	2	p2	(TA)7	14	1310	1323	GTTTTGTCGCAGTAGATTGTT	55.101	21	CATAATCAAATCCACTTGCGT	54.918	21	179
1135	T1SSR35050	1	p2	(CT)6	12	703	714	CTTCCTTCTTCTCTTCCTTGT	54.868	21	CCACCAAAGACAGAGAGAG	54.531	19	232
1136	T1SSR35075	1	p3	(GGC)5	15	417	431	TGACATAGCGTGAGTGTTATT	55.074	21	GTAGTGAATTTGCAAGCTGAA	55.06	21	216
1137	T1SSR35076	1	p2	(TA)7	14	1192	1205	ACTGAAGGCTGATACATGAAA	54.919	21	ACTCTCTCTTTCGATCGATTC	55.006	21	171
1138	T1SSR35166	2	p3	(CAT)5	15	668	682	AGAGATAGAATTGCCATCACC	55.15	21	ATAAGATGGTGGTACTTGGTG	54.998	21	244
1139	T1SSR35197	1	p2	(AG)9	18	1563	1580	AGCCATGATCTCCTTTTCTTT	55.156	21	TAAAGCAACAACGATTTCTCC	54.797	21	199
1140	T1SSR35254	1	p2	(CT)8	16	450	465	CTACCATCATACATCGGACAT	54.704	21	TGTTGAGAGAGATATTGTGCA	54.674	21	128
1141	T1SSR35331	1	p3	(ACC)7	21	312	332	GCAAACATTTAACGAGAAAGA	54.89	21	TTAGAAGAGCAGCGAAAATAG	54.52	21	174
1142	T1SSR35402	1	p3	(TTG)5	15	354	368	TATGCTGTTCTTGTGTTGAGA	55.178	21	TGGAAACGAAGACATATCAGT	54.684	21	245
1143	T1SSR35409	1	p2	(TC)7	14	335	348	GTAATGAGCCACCTTGTAAAC	54.861	21	CGACTGTCCCTGTTAATCATT	55.692	21	146
1144	T1SSR35434	1	p4	(TCTA)5	20	763	782	GAGTAGTGATGTCTTGGAACA	54.994	21	TCAGAAATAAAACACTAAAAGGC	53.54	23	182
1145	T1SSR355	1	p2	(AT)8	16	575	590	ACTTAATTAGCGTGTCCATGA	55.043	21	ACATACAATGCACTGGTGATA	55.001	21	105
1146	T1SSR35514	1	p3	(GGT)5	15	547	561	AGCAAACTCATCAACAATTCC	55.016	21	GTAACCACTGAACCTGAAAAC	55.003	21	154
1147	T1SSR35524	1	p2	(TC)6	12	1090	1101	GTTTCTTGTACTTGGAGCTTC	54.814	21	CCCTACAATCATCAAGTCACT	55.017	21	249
1148	T1SSR35538	1	p2	(CT)9	18	811	828	GTGAGGATGCAGAAAGTTTAC	54.88	21	CCACCTCCAAACATTTTCATT	54.887	21	190
1149	T1SSR35574	1	p3	(AGG)5	15	894	908	AGATCCTACTCTGTTTGGTTG	54.949	21	TCAAACAGCTCTCGATAATGT	55.062	21	224
1150	T1SSR35639	1	p2	(CT)6	12	302	313	TCTAATAGGGCAAAGGTCATG	55.066	21	GAGAGAATGAGAGATCAGTGG	54.952	21	146
1151	T1SSR35639	2	p6	(TGATTT)4	24	736	759	TCGATTCGATTTCCATTTGTG	54.962	21	ACACCATCAACAACAAATACG	55.073	21	206
1152	T1SSR35659	1	p2	(AC)6	12	1239	1250	TCTTTCACAACGGAATCTACA	54.91	21	CCAGACAGGTATCTATCTCCT	55.083	21	214
1153	T1SSR35688	1	p3	(GAA)5	15	913	927	AAGGGTGAAGAACTTGATGAA	55.034	21	AACAGAGAAACGAATCAGGAT	54.949	21	196
1154	T1SSR35699	1	p3	(TCT)5	15	1876	1890	ATACTCTGATTCTCCCATCCT	54.938	21	CGATTCATAACCAGTTGCATT	54.918	21	155
1155	T1SSR35702	1	p5	(GGTTT)4	20	1539	1558	CATGGAACTTTGTACACCTTG	55.06	21	ACAGAGTCACCATTCTACAAG	54.981	21	118
1156	T1SSR35714	1	p2	(AT)7	14	650	663	TTGTTGTGAATCTTCGTCTCT	55.206	21	TATCGGCGATCTCATCTTTT	54.361	20	227
1157	T1SSR35785	1	p3	(ATG)5	15	1151	1165	ACTATCATTTCATTTGGTGGC	54.494	21	TACAAGAGTATCCGCATTTGA	54.765	21	156
1158	T1SSR35816	1	p2	(AG)8	16	507	522	GGACTGAGAGTTGGTTGATAA	54.962	21	AAACACCAAACACTGATGATG	54.952	21	133
1159	T1SSR35818	1	p3	(CAT)5	15	1865	1879	AGTACCTAAGCAATCAGAACC	55.027	21	TAACTCACTATAAGGCCATGC	55.175	21	249
1160	T1SSR35818	2	p2	(AT)9	18	2002	2019	TTCTAGCATGGCCTTATAGTG	54.884	21	CCCCTTCTCCATTCTCATTAG	55.15	21	244
1161	T1SSR3582	1	p2	(CA)6	12	412	423	TTTTAATGCGGCGTCAAATAA	55.133	21	GTAACAGCCACATAACAGAAC	54.893	21	119
1162	T1SSR35825	1	p3	(GGT)5	15	1018	1032	TGCCTATTGATCAGGAAGAAG	55.085	21	CACATCATGAGTCATTTGTCC	54.937	21	236
1163	T1SSR35986	1	p3	(AAT)7	21	2222	2242	CAACAAACTCGAAACTCACTC	55.08	21	ACTTGACATCACAACAACCTC	55.02	21	153
1164	T1SSR36019	1	p6	(AGAACA)4	24	528	551	GTGATGAGATTTCTTGTGTGG	54.87	21	AACCCTGACAGTGAAATACAA	55.047	21	179
1165	T1SSR36028	1	p3	(TGG)6	18	530	547	CCTATCGTCCAAATTCTCTGT	55.126	21	TCTTCGAAGTGACTTATCGAG	54.956	21	248
1166	T1SSR36028	2	p3	(CAC)5	15	973	987	GTGGCATTGTCTTTCTCTTTT	54.949	21	AATCCAACGAATTCTGGGTAT	54.965	21	209
1167	T1SSR36048	1	p3	(CAA)5	15	483	497	TGATGCAAATTTTGATGGAGG	55.055	21	TGACTTTGGTTGCTGTTATTG	54.965	21	162
1168	T1SSR36048	2	p3	(ACC)5	15	768	782	CTGTTGATGGATAAGCTCTCA	55.117	21	TTGTTGTTTCTTGATGGTGAC	54.898	21	170
1169	T1SSR36048	3	p3	(ACC)6	18	1115	1132	GATGGGGAGAAAAGATGAGAA	54.985	21	TTTCTCTCCTCCTCCAACTAT	55.101	21	163
1170	T1SSR36068	1	p3	(CAA)5	15	860	874	GACCCAGAAAGAGAAAGGAAA	55.423	21	AAACCACTTCACAAATCAACA	54.409	21	100
1171	T1SSR36075	2	p6	(TTGACT)4	24	1325	1348	GATAATTATCCACCGTCCGAT	55.071	21	CGAAGAAGAAGATGACGAGAA	55.501	21	221
1172	T1SSR36089	2	p3	(CAG)5	15	543	557	AATCCAAGGGTTATGGTTTCA	55.051	21	CTTCAGCGTATACTCAGATGT	54.978	21	203
1173	T1SSR36136	2	p6	(ATTACT)4	24	1176	1199	ATCAGCAGCAAAATTTCCATT	54.942	21	GCATGTTCAAATCTATCCACC	54.981	21	221
1174	T1SSR36145	1	p3	(GTT)6	18	1285	1302	GAATATAATCACCACCACCCA	55.047	21	ATTTAACAGCACAACATCACC	55.029	21	239
1175	T1SSR36166	2	p3	(AGC)5	15	594	608	AGAAGATGATCAAGTTGTCGT	54.981	21	CGCCTTTATTGTTGATGTTGA	55.139	21	158
1176	T1SSR36169	1	p3	(TTG)6	18	343	360	TGTCTACAAGGAAGAAACACA	54.731	21	CACCTCACTTGAACAAATGAG	55.079	21	231
1177	T1SSR36177	1	p3	(CCA)5	15	1594	1608	AGGACTCTTCTTCAAGTCTTG	54.901	21	TGCTCTAGTAGTCTATTGGGT	54.929	21	174
1178	T1SSR36245	1	p3	(AGG)5	15	462	476	AAATCACTGTCATCCTTGCTA	54.919	21	CAGTGATTTCCCAATACGTTC	54.959	21	214
1179	T1SSR36287	1	c	(AGA)5(TGA)5	30	1218	1247	CAAGGGAGGTATTTGAACTCT	54.916	21	TAAACCCACCAACAAAATCAC	54.846	21	233
1180	T1SSR36425	1	p3	(CTT)5	15	332	346	TTATCCACCAACAAATAGCCA	55.165	21	GAATTGTGTGAGAAGGCTTTT	54.949	21	242
1181	T1SSR36425	2	p6	(GTTTGA)4	24	857	880	TGTTGTCGTTGTTGTTTATGT	54.571	21	GATGAAATTCACAGACTCACC	54.595	21	221
1182	T1SSR36464	1	p2	(AC)7	14	408	421	GGGTTGATGGAGACTATGAAA	54.998	21	TGATCCAAAGAATGAAAAGCG	55.127	21	119
1183	T1SSR36552	1	p3	(CCA)6	18	1447	1464	ATAACACTTCAAGTCCTCACC	55.24	21	CCAGGATATGCATTTGTTGAG	54.972	21	177
1184	T1SSR36575	1	p2	(AT)6	12	960	971	TTGAGGGTGAAATTTGAGAGT	55.034	21	CAAGCCTACCAACAACTAGT	54.991	20	132
1185	T1SSR36725	1	p3	(GAA)6	18	531	548	CTCCATTCATCACACACATTC	54.937	21	TTGAATCTCAGCTCTACCTTG	55.049	21	151
1186	T1SSR36738	1	p3	(GTA)7	21	712	732	GAAGAGCTTGAACATTCGTAG	54.737	21	CAAAGTCCTAAAAGATGCCAC	55.124	21	161
1187	T1SSR36808	1	p2	(TC)6	12	445	456	CTCCTCAATTCACTCTCACAT	55.036	21	AACAACCCCAGATATTCTCAG	54.985	21	143
1188	T1SSR36811	1	p3	(GAA)5	15	786	800	AATGGCCATGAAGTAGAAGAA	54.886	21	AGTTGTAAGTTTTGGTGGAGA	54.978	21	208
1189	T1SSR36812	3	p3	(AAG)5	15	360	374	AGAATGGATCCAGAAAGTGAG	55.004	21	CATCTAGTGAGTATCAGAGGC	54.755	21	170
1190	T1SSR36813	1	p3	(CTC)5	15	491	505	TTTCTGCTATATCATGCGTCT	54.917	21	GGTAGTTGTCTTACAGAGCTT	54.991	21	179
1191	T1SSR36816	1	p3	(GTC)6	18	1262	1279	AGCCTTCTTCTTCTGTTTCTC	55.535	21	ATGAACGATAATGCAGTCTCA	55.129	21	159
1192	T1SSR36872	1	p4	(AATA)5	20	125	144	CATTCAGTTTTGTTTCGTCAT	55.31	21	GCAGAGGATGGTGATTTTT	55.09	19	166
1193	T1SSR36887	1	p5	(ATTTG)5	25	107	131	CATGTCCATGTTTCTCTCCTA	55.23	21	GCGTGCATTGTGTAGAAATTA	56.5	21	144
1194	T1SSR36985	1	p3	(GCT)6	18	432	449	GCTAAAGGTGATGTTGGTTG	54.875	20	GAGATGGCAGAGAACATGAC	55.936	20	171
1195	T1SSR36996	1	p3	(ATC)5	15	438	452	TCCACTTACATTCCCTTCTTG	55.212	21	GCTTGTATTTGGTGAAGTTGT	54.962	21	176
1196	T1SSR36996	2	p2	(AT)6	12	1399	1410	GAAGTGAAATCCTTGTTGACC	55.057	21	TGGCTATTCACATCTCTTTCA	54.639	21	144
1197	T1SSR36998	1	p2	(AT)6	12	542	553	CGGTGACCAGAATTTTACTTT	54.409	21	TAGGAAAGCTGTGTATTCTGG	55.03	21	246
1198	T1SSR37005	1	p3	(ACC)6	18	1566	1583	AATGCATTCCAAGGTCAATTC	55.052	21	CCACAAAACTGCATCTTGTTA	54.965	21	149
1199	T1SSR37033	2	p3	(TAA)5	15	397	411	GGACACTAGGGTTTGATGATT	55.277	21	TCCTCCTCTCTAATCTCTTCC	55.014	21	169
1200	T1SSR37167	1	p2	(AT)6	12	353	364	GTGATCGTCAAGGTGATATCT	54.946	21	CTACAAGGCTAATGGATGTGA	55.098	21	197
1201	T1SSR37198	1	p3	(GAT)5	15	1043	1057	GAGAGATTTGCATGTGTTTGT	55.048	21	CAACAGCATTACACTCTTCTT	54.142	21	160
1202	T1SSR37296	1	p5	(AATTC)4	20	534	553	ATGTGAGGATTAGGGTTTGAG	54.985	21	AGAGCTGGTTCGATAATTGAA	55.03	21	140
1203	T1SSR37327	1	p2	(AG)7	14	511	524	GATGAGCAAAGAAGAGGGTAT	55.082	21	ACCAACGAGTAATGACCAAAT	55.503	21	190
1204	T1SSR37398	2	p3	(TGA)6	18	366	383	TTCATTACATGGAAGCTTTGC	55.096	21	CCTCATCCACCTTCTATTATTCA	55.264	23	169
1205	T1SSR37413	1	p3	(GAT)5	15	381	395	CTATCAAGGGTTGCAATCATG	54.972	21	CATTTGTCTGACATTTCACGT	55.091	21	242
1206	T1SSR37413	2	p6	(TATTTT)4	24	1113	1136	CAACAAGTAGATGCAAGGAAG	54.87	21	TTTTACGAAATCCATGGTACG	54.329	21	170
1207	T1SSR37418	1	p3	(TCC)6	18	523	540	CTCTCTCTACGTTTTCCTCG	55.082	20	AAACGATTTGTCTGTCACTGA	55.771	21	230
1208	T1SSR37451	1	p3	(CTA)5	15	404	418	ATTTAGTCCAAGCCCGAATAA	54.978	21	GCTGTTCTCCAAATCTAGACT	55.046	21	131
1209	T1SSR37463	1	p3	(TAG)7	21	3892	3912	ACAGATTTTGCAATACCAGAG	54.58	21	TCTTTTCTCCATAAATCACCA	54.89	21	150
1210	T1SSR37493	1	p2	(TG)8	16	919	934	TTGGCTTATTTGAAATGTGCA	54.904	21	GCAGAACAAGGATCTCAGTAT	55.113	21	154
1211	T1SSR37565	1	p2	(GA)7	14	1187	1200	GAGAATTTGTGGGACTGAGTA	54.962	21	TCCATTAAACAACAAACCCAC	54.846	21	208
1212	T1SSR37581	1	p3	(AAG)5	15	1237	1251	GGATTTGGAGGATTCAGAGAA	54.985	21	TTAGTTCACGAATTTCTCTCT	52.277	21	151
1213	T1SSR37587	1	p3	(TCT)6	18	1261	1278	TCAAAGTACTTCTCCATGGTC	54.962	21	TCATCATCTTCATCGTGGTC	54.977	20	168
1214	T1SSR37630	1	p2	(AC)10	20	137	156	TCTCTCCACTTTCTCAGATCA	55.04	21	GTAATTGTTGGTGGGTTATGA	54.96	21	156
1215	T1SSR37630	2	p3	(GAG)7	21	346	366	GGGTTATTTATGGTTACTGGGA	55.202	22	CAACCTCATGAAAGTGTTGTC	55.362	21	225
1216	T1SSR37639	1	p3	(TTG)5	15	3516	3530	TGCCCTTATTTTCTTCCTTCA	55.083	21	CCTGTTAAACTCGCTTTTGAA	55.006	21	241
1217	T1SSR37655	1	p3	(CAT)5	15	1613	1627	AGTAGGACGAACTTGCATATC	55.233	21	ATGAAGAACTTGTCAAACTGC	54.981	21	224
1218	T1SSR37663	1	p3	(TGT)6	18	301	318	TTCTTGCATGGTTTTCTTAGC	55.029	21	GGTGGCCATTCTCATCTATAT	54.622	21	205
1219	T1SSR37671	1	p2	(CT)7	14	394	407	GCTTGTTTCTATTTCTCCGTC	54.987	21	ATTTGACTAGGACCACAACAA	55.047	21	208
1220	T1SSR37677	1	p2	(AG)6	12	1285	1296	AACAGTTCGATTGGATCTCTT	54.949	21	ATCAAAACACCTGGAGTAGAG	54.949	21	232
1221	T1SSR37713	1	p2	(CT)9	18	387	404	AGGAAGAGAGAGAAACAGAGA	55.083	21	AAAGGTGGAAAGTGAAGGTAT	54.714	21	170
1222	T1SSR37743	1	p3	(TTC)5	15	370	384	CATGATCATTTTCGCCATTCT	54.972	21	CTAGAATTGGAGAGGTTGAGG	55.113	21	216
1223	T1SSR37777	1	c	(AC)6atatatagagagagatagagagagaa(AG)6	50	358	407	CAAAACCTTTACAAACCACCA	55.058	21	AGTTGAGAGTGTCTTTGAGAG	54.933	21	187
1224	T1SSR37783	1	p3	(AAT)5	15	1391	1405	AGACTCGAACAAAACAGATGA	55	21	GAATGGGTCGATTTTTAATGT	55.66	21	153
1225	T1SSR37801	1	p3	(GTT)7	21	1654	1674	GTGTTGTAGTTGCTGTTGAGG	55.92	21	CTATCTCCAATTTCACCGTTA	54.54	21	207
1226	T1SSR37809	1	p3	(GAA)5	15	1637	1651	AAGGAACCACTACTTCATCAG	54.949	21	GTCTCACCTCACTGTCAAATA	54.994	21	233
1227	T1SSR37895	1	p2	(AT)7	14	573	586	GTTAAACGTACCTGAGGAAGA	55.016	21	TCTCTGTTCTTGCACTGTTTA	55.11	21	243
1228	T1SSR37898	1	p3	(ATC)7	21	125	145	TATGTCACATTTTTGCAGTCA	55.23	21	GTTTATCACCTTCAACTTTGG	54	21	141
1229	T1SSR37909	2	p2	(AT)6	12	1643	1654	TGTTTAAACCACCACACTACT	54.991	21	CTTGCATTGGAGATATTTGCA	54.876	21	207
1230	T1SSR37911	2	p3	(AAG)6	18	1713	1730	CGATCAAATTAGTCCCGGATA	55.007	21	CACCACCTTCATATTCCTCTT	54.985	21	209
1231	T1SSR37917	1	p3	(AAG)5	15	311	325	TTCTTCTTCTCTTCTCCTCCT	55.051	21	ACAGTTTAAGCAAAGGAACAC	54.895	21	219
1232	T1SSR37920	1	p3	(ATG)6	18	2557	2574	GGTCCCATCTTCTAATTCCAT	54.735	21	GCTCATCAATTAAAGGTGCAA	55.096	21	169
1233	T1SSR37928	1	p3	(GCT)8	24	469	492	TGGCCAGTTTCTTCTTGATAA	55.115	21	ACTCCAATATAATGACCAGCC	55.131	21	150
1234	T1SSR37966	1	p2	(GA)8	16	2131	2146	GCAAGCTCAAGTATACACATG	55.044	21	GATCCAGTTGACAAGTACAGT	55.27	21	249
1235	T1SSR37969	1	p2	(AG)6	12	1576	1587	AGAGAGATGTTGTTGAAGAGG	54.968	21	CACCCCTCTCCTTCTTAATAT	53.797	21	119
1236	T1SSR38	1	p3	(TGA)5	15	383	397	CTCCCCTGATGATCATGATTT	55.109	21	CAGTTGCAGCTTGAATGATTA	54.841	21	180
1237	T1SSR38005	1	p3	(CTG)5	15	1433	1447	AAGTTGTTTGGCGTTATTGAA	54.879	21	GACTACAGCAAGGTTCGTAC	55.923	20	245
1238	T1SSR38005	2	c	(ATAG)5attgattgattcta(CT)9	52	1609	1660	TGCATCGTCTGATCTGAAATA	56.89	21	TCAAGCACTTCTTCACACATA	54.48	21	152
1239	T1SSR38027	1	p2	(AT)9	18	596	613	TTTGGAATTGAAGTGGTTGTC	54.866	21	AAATGGATCTTGTTCAACTGC	55.016	21	209
1240	T1SSR38027	2	p3	(GCA)6	18	1064	1081	ACATCGGCTTGAATAACCTTA	55.011	21	GGCTATGATTTTGTGGTTGTT	54.997	21	135
1241	T1SSR38044	1	p3	(AAT)5	15	428	442	CCCCATATCAGTCAATACGAA	54.897	21	GTAAGCAGAGACTCATCCTTT	55.046	21	234
1242	T1SSR38048	1	p3	(AGG)5	15	2707	2721	ATAGCCTTCACATCTTGTCTC	55.113	21	CATCATTGCCCTGTAAAAGTT	54.708	21	247
1243	T1SSR38057	1	p3	(GAT)5	15	433	447	AAGGAATGGACCAAACTATGA	54.5	21	AAAGGAAGCAAAGACAACATC	54.949	21	240
1244	T1SSR38077	2	p2	(GA)6	12	321	332	TCTTTCGTGCTCTATGTTTCT	54.994	21	TGTTTGGCTCTCTTATCTCAG	55.049	21	241
1245	T1SSR38105	1	p3	(TCG)5	15	526	540	ATCCTTGCTCCTCTTGATTTT	55.156	21	AAGGTCCTGCTCTGTAAGAA	55.779	20	134
1246	T1SSR38109	1	p2	(TC)6	12	841	852	CAGAACCAGTTTTATGTACGC	55.272	21	CACACAGTACATCGTTTCTTC	54.956	21	154
1247	T1SSR38117	1	p2	(CT)7	14	309	322	ACCCTCATCTATAGTTTGCTG	54.803	21	TTACTTTGGGTCTTTGGTTCT	54.945	21	248
1248	T1SSR38258	2	p3	(ATC)5	15	308	322	CGGTAGATAACAAGAACCTGT	55.071	21	AACTGTAGAGTCACAGCTTTT	55.095	21	196
1249	T1SSR38268	1	p3	(CCA)5	15	2176	2190	TCGTTAATATTGCCCCTTTCT	54.978	21	AAGACGAAGATTCCAACAAAC	54.718	21	226
1250	T1SSR38307	1	p2	(CA)6	12	1945	1956	GACCCAGTTCCTTTAATGGTA	54.91	21	AGGAAAATCAATCATGCATGC	55.493	21	213
1251	T1SSR38309	1	p2	(AG)10	20	571	590	GTGTTCGGTCTGATCTTCTAG	55.564	21	CAAACTCTACACAGCAACTTT	54.641	21	100
1252	T1SSR38314	1	p3	(GAG)5	15	2534	2548	ACAGACGAAATTCATGGATCT	55.017	21	CAAACACAGAGTCTTGTTCTA	53.458	21	171
1253	T1SSR38336	1	p3	(ACC)5	15	1573	1587	CGCCAAATTGATGTCTACTTT	54.851	21	TAATTCACTTTATTGGCACCG	54.557	21	248
1254	T1SSR38366	1	p2	(TG)9	18	630	647	CGAGAGTTGAAAAGGAATGAC	54.912	21	TAAATACAGTGAGCGAATGGA	54.765	21	203
1255	T1SSR38375	1	p3	(GAA)6	18	707	724	AAAAGGCCTAAAGACAACAAG	54.573	21	AATTCGAATACCCTCCTTCTG	55.095	21	208
1256	T1SSR38380	1	p3	(TAA)6	18	1124	1141	GGATACCTTTCTTTTGGGAGA	54.896	21	TTCATTTGTTTCCCATTTGCA	55.085	21	249
1257	T1SSR38402	1	p2	(CT)6	12	486	497	TGAGAATGGAACCTTTTAGCA	55.115	21	GTTTTGGTGATTGGTTGAGTT	55.142	21	220
1258	T1SSR38450	1	p3	(TTG)6	18	693	710	CGTACTTCAACCGAACAGATA	55.495	21	CCTTCTCTCTCGAACCATTTA	54.782	21	197
1259	T1SSR38470	1	p4	(GAAG)6	24	2294	2317	TGGAATACCCAGTTGATAAAA	54.78	21	CTCTGTTTTTCACTTCTTCCA	54.74	21	148
1260	T1SSR38484	1	p3	(CTG)5	15	1104	1118	CCTGGAGTTGAAAACATTGAG	55.048	21	TTTCACATAGAGGGCCTTTAC	55.289	21	234
1261	T1SSR38493	1	p2	(GA)6	12	1160	1171	TTCTCACAGTCTCTTGTGTTT	55.03	21	CTCATAACTTACCAACTCCTCA	54.935	22	134
1262	T1SSR38498	1	p2	(TA)7	14	1024	1037	TAAATACTTACCGCCCAATGT	54.991	21	AACTGTTTCCTCCTTGTTTCT	55.246	21	131
1263	T1SSR38552	1	p2	(TG)9	18	471	488	ATAATGATGGGGAGTCGTTTT	54.965	21	ACTTGATGGGCGGTGCTG	60.36	18	105
1264	T1SSR38570	1	p2	(CT)7	14	3288	3301	AGGAAGAGTTTATGGAGAGGA	55.101	21	CTTTCTTTTCTAACCTGAGCG	54.912	21	123
1265	T1SSR38590	1	p3	(AAC)7	21	341	361	AATTCTCACTCTAACTACCGC	55.166	21	GTTGACCTTGTTGTTCTCATC	55.088	21	234
1266	T1SSR38616	1	p2	(AC)8	16	3166	3181	TCGACGTCTCTCACAATAAAA	55.051	21	TTGCTTTGACATGTGATTGAA	54.579	21	228
1267	T1SSR38642	1	p3	(TGG)5	15	1129	1143	AGGAGATAGGAGGAAAGTGAA	55.101	21	ACTCTCTTGTTTCCTGGAATC	55.227	21	106
1268	T1SSR38691	1	p3	(AAG)5	15	387	401	GAAAAGGAAGAAGAAGAGGGT	55.128	21	TAATTTCGCTCTCTTCACTGT	54.994	21	106
1269	T1SSR38709	1	p3	(CAG)5	15	375	389	GTGGTAATGGCTACGGTG	55.144	18	TCCGTATCGCATTATGTTGTA	54.956	21	237
1270	T1SSR38731	2	p2	(AT)6	12	3714	3725	AGTGGGAGAACTTGGAATATG	54.985	21	ACCATGGGATAAGTACAACTG	54.998	21	139
1271	T1SSR38733	1	p5	(GTTTT)4	20	1748	1767	CTGATCATCAACAGGTACACT	55.049	21	TCCTTCTTTGGTTCTTCATGT	55.034	21	234
1272	T1SSR38749	1	p3	(GAA)5	15	580	594	CAAACCCTAGATCTTTAGCCA	54.998	21	CATCATCAAACCTTAAACCGG	55.203	21	180
1273	T1SSR38766	1	p3	(AAG)5	15	312	326	CTCCGGATTTTGTCTGTAGAT	55.126	21	TCTTCTTCTTCTCTTCCTCCT	55.051	21	208
1274	T1SSR38771	1	c	(GA)6tagaggattggacgatggaagattttgagagcactgcggcgtccatttgagagagggagagg(GA)6gt(GA)7	102	1142	1243	GGTTTTGATTGGACGATTGAA	55.042	21	GAAGACGGAGAAATACATTGC	55.053	21	194
1275	T1SSR38779	2	p5	(GAGAA)4	20	646	665	AGAGAAGCTACTTTCTTGCAT	54.936	21	ACTGATAAGGCTTGTATGGTC	55.095	21	115
1276	T1SSR38828	1	p2	(AT)6	12	2090	2101	CTGCTTTGTTCATCGCATTT	55.547	20	ATCCATGAATCGTTGTCTCTT	55.017	21	164
1277	T1SSR38843	1	p3	(TGG)5	15	608	622	GGAGCGGAGGAGTAATAATAC	55.099	21	ATAATTACCATTACGCCCCTC	55.221	21	223
1278	T1SSR38848	2	p3	(CGC)5	15	1853	1867	ATTTCCTGCTGCTTCTCATAT	55.04	21	ACGGAGGTGAAGAAAGTAAAA	55.088	21	140
1279	T1SSR38853	1	p3	(GCT)5	15	1473	1487	GAAACGGCTCAAAATTGTACT	55.07	21	AATGGAGTAGTTGGTGATTGT	54.817	21	189
1280	T1SSR38855	1	p4	(GTAT)6	24	882	905	AATGGTGGATAGGTGTTTCAA	55.083	21	AACATATCCTGCTTGAAGAGA	54.34	21	225
1281	T1SSR38892	1	p3	(CAA)7	21	406	426	TTTTCTGGAAGTGCTTTTCTC	54.607	21	ACCAGAAGCAGAAGTCAAATT	55.694	21	116
1282	T1SSR38893	2	p3	(GGA)6	18	842	859	ATGTGTGGTGATGATGATGAT	55.043	21	TTTCTCACAAACCCTAACCAT	55.014	21	131
1283	T1SSR38905	1	p6	(TATGCC)4	24	411	434	AGTACTTGAAAGAGGGAGGTA	55.044	21	TGATTCCAGGTTTCTTGATGA	54.821	21	218
1284	T1SSR38906	1	p2	(AG)6	12	876	887	GGGAATTGTTGAAAAGGGTTT	55.079	21	ACGTATAATGTTTATCCCGCA	55.2	21	234
1285	T1SSR38930	1	p2	(CT)8	16	1780	1795	TACATTAGAACAAAAGCGCAC	55.179	21	ATGAGGTTACATGTGATTGGT	54.886	21	162
1286	T1SSR38949	1	p2	(GA)6	12	2653	2664	GGTCAGCTATAAAGTTACCGA	54.872	21	AAACAAAAGACTGGAACCAAC	55.074	21	162
1287	T1SSR38949	2	p2	(GA)8	16	2933	2948	GGTGATTAGAGGGAAGTCTTG	55.402	21	CTTTTCACTTTCATGTCTCGG	55.185	21	194
1288	T1SSR38980	1	p2	(GA)6	12	3808	3819	AGTGAGTGATACTGAGGTCTA	54.597	21	TGTCTCTCTCTTCTTCCTTCT	55.083	21	215
1289	T1SSR38986	1	p2	(TC)7	14	1601	1614	GTTATAAGGTTTTGGTGAGGC	54.828	21	ACAAACAAACAATCTCTGCTG	55.257	21	235
1290	T1SSR39	1	p3	(ACA)6	18	472	489	GAGACACAGGACTTCTTCTAA	54.356	21	GTAACCCTTCTCTGATCCATC	55.19	21	108
1291	T1SSR39015	1	p2	(GT)6	12	1901	1912	ATCAATGATCTACTTGCTGGG	55.432	21	TTCGACTTTTCCTCTCTGATC	55.09	21	224
1292	T1SSR39017	1	p3	(AGA)6	18	1139	1156	TTGTTGGGTGAGAAGGTTAAT	55.014	21	AAAATATCCTCAGCCCACTTC	55.625	21	173
1293	T1SSR39027	1	p3	(GTG)5	15	1080	1094	ACTCCAAATCCATGACTTCAA	55.103	21	ATCATAAGAAGTCAGCTCTCG	54.965	21	247
1294	T1SSR39039	1	p3	(CTT)5	15	518	532	TATGGGTACTCATCATCTCCA	54.968	21	AAGTTGTCACCTTACCTTCAA	54.978	21	152
1295	T1SSR39041	1	p3	(TCT)5	15	1410	1424	AATATTGGTTTCGACCTCCAT	54.965	21	GTTAATGGAGGTTCTGGATCC	55.73	21	183
1296	T1SSR39068	1	p3	(GGC)5	15	1881	1895	ATCTTCAAGTGATCGTCGTAG	55.293	21	ACATCACCTGCTTTTCTCATA	54.919	21	210
1297	T1SSR39084	1	p3	(CTT)6	18	1768	1785	ATCATCTGAAATCTCTGCTCC	55.169	21	CATATTCCAAAGCGAATCGTT	55.025	21	181
1298	T1SSR39118	1	p3	(TTC)5	15	797	811	TGAGTTATATATGGGCTGCAG	54.952	21	ATTGAAGTTAAAACCAAGCCC	54.897	21	233
1299	T1SSR39145	1	p2	(CT)8	16	3690	3705	TAACAAGATCTGCCATTCCAT	54.955	21	TGTCTTCGTGTTAAGTGAAGA	54.876	21	170
1300	T1SSR39152	2	p6	(GGAGGT)4	24	337	360	ACACCAGAATTACATGGACAA	55.115	21	CTCCTTCAAGACAGCTATGAT	54.823	21	241
1301	T1SSR39210	1	p3	(GAA)6	18	336	353	CGATTCTGTACTCTCTCTGTC	55.038	21	CTCCTATTTCTAGCTGCAGTT	55.113	21	171
1302	T1SSR39224	1	p2	(GA)8	16	938	953	AAAATGAGAGGGAAAGTGTGA	55.034	21	ATGACACACCATCTCTAGAAG	54.477	21	163
1303	T1SSR39260	1	p3	(TCA)5	15	349	363	AATACACACACTCTCTCACAC	55.3	21	TATGGACTTGTTCATGGTTGA	54.834	21	136
1304	T1SSR39266	1	p6	(TGGAGG)4	24	1963	1986	GTGTAGAATCGGAGCATGTT	55.563	20	CTGCTTCAACTTCAACTTCAA	54.918	21	232
1305	T1SSR39285	1	p2	(CT)7	14	1344	1357	AACCCATTAAACTAGTTGCCT	55.08	21	TGCATAATCTGTCGTTTTGTC	54.896	21	170
1306	T1SSR39308	1	p3	(ATA)5	15	1257	1271	TGGATCAGTCAAATTGAGTCA	54.854	21	TTCTTCCTCCTGTGCTCTTTT	57.135	21	241
1307	T1SSR39318	1	p2	(GA)8	16	1265	1280	TTGTCCTTCCCTTTCTCATTT	55.001	21	GTCTCTCCCTTTCTCTCTCTA	54.978	21	146
1308	T1SSR39363	1	p2	(AG)6	12	1312	1323	TGAGTTTTCCTGTGACTTTCT	54.998	21	ACAAACAAACTCCGTTCAAAT	54.798	21	106
1309	T1SSR39381	2	p3	(GAA)5	15	3062	3076	CCATTATCAGTCTGAGATCCC	54.968	21	ACAAACCTCCCATAAAACAGA	55.014	21	170
1310	T1SSR39388	1	p2	(TC)9	18	471	488	TTGATTGGACAATTCAGCTTG	55.02	21	TACCCAATGTCTGTTCTTCAA	54.766	21	226
1311	T1SSR39492	1	p3	(ACG)6	18	708	725	TACATGAAGAAAGTGAAGCCA	55.147	21	CGAGAAAGAGTGAGAAAATGC	55.277	21	219
1312	T1SSR39500	1	p2	(AC)6	12	312	323	TTTGAGTTGCAGAGGAATTTG	54.952	21	TGAAACACAGGCAAATATTGG	55.001	21	182
1313	T1SSR39501	1	p3	(AGA)6	18	2521	2538	GGTAGGCGTAAAATGTAGAGA	54.872	21	ACTTCCTTGTGACAGGATATG	55.017	21	208
1314	T1SSR39502	1	p5	(TTTTA)4	20	1864	1883	ACAGTGATGTGAACAGAAGAA	55.098	21	ATTGAAATCCCAAAACAACGT	54.833	21	127
1315	T1SSR39515	1	p3	(CGC)5	15	306	320	CTCCTCTATTTTCCTCCCATC	54.868	21	ACCCTAACCCTAAAGACCTAA	54.992	21	129
1316	T1SSR39543	1	p2	(GA)7	14	1732	1745	TTTGTGGAACCGTAAACATTC	54.988	21	GATTCTTTCTTCGCCTTCAC	54.722	20	217
1317	T1SSR39547	1	p3	(AGA)5	15	844	858	TCAATGAAGAGTACTGTGGAG	54.704	21	AGAAACAACACAGTGAGAGAA	55.03	21	157
1318	T1SSR39558	1	c	(AAG)5ggtgggaaaaaaatgaaggtgagaaccagagctgggccaagagggtttgggcaaaaaat(TGA)5	89	568	656	CAGAAGAGGGAGAAAGAGAAG	55.065	21	ACATTGAGAAGCTTACATGGA	54.919	21	184
1319	T1SSR39583	1	p3	(CGA)5	15	1345	1359	CTCTCCTTCACTTGTCTCTAC	54.831	21	ATTCTCGCATTGGAGATTGAT	55.432	21	247
1320	T1SSR39600	1	p2	(TG)8	16	835	850	ATTGTTTCATGATCGGAGTCT	55.017	21	TCTTCTCTAATTGGTCTCTCA	53.052	21	221
1321	T1SSR39603	1	p2	(AC)7	14	2057	2070	GGAGAATTCAAACCACCAAAA	54.833	21	CCTGTTCAAGAGAGAGAAAGT	54.901	21	204
1322	T1SSR39622	1	p3	(GGA)6	18	977	994	TCAAACACAATAGCGAGTAGT	55.007	21	CCAACACCCAAGAAATCTCTA	55.212	21	164
1323	T1SSR39622	2	p2	(GA)8	16	1163	1178	CACATGGTGGTTTTGCATATT	55.344	21	CAACTTTTAGCTCCCATCAAG	54.838	21	178
1324	T1SSR39636	2	p3	(CCG)7	21	178	198	AAATAAAGACTCCGTTTTTCG	55.4	21	GCATATCGGACACAGAGTATC	54.74	21	151
1325	T1SSR39657	1	p3	(TGC)6	18	442	459	GCAGATCCAGATTCTTCTTCT	55.101	21	ATAATCACAGGAAGCGGTTTA	55.011	21	175
1326	T1SSR39667	1	c	(AGC)5tagcagtggtgttt(GA)9	47	1404	1450	ATTACTGGAAAACCGGAGAAA	55.125	21	GTGAACTTGGAGCATCTGA	54.815	19	207
1327	T1SSR39688	1	p3	(AGA)5	15	2208	2222	GGATGATGGTAGTGAAGGAAA	54.998	21	TCTTGTCTTCAGTCCACTAAC	54.927	21	139
1328	T1SSR39720	1	p6	(CGACGG)4	24	2173	2196	TTGGGTCTTCTTGAAAATTGG	54.541	21	TCCACATATTTCAGTTTTCGC	54.864	21	211
1329	T1SSR39721	1	p3	(CGA)6	18	1099	1116	CAGCTCAATGGAATCAGATTG	54.991	21	ATTTGTCCGATGTCAGATCAA	55.311	21	241
1330	T1SSR39748	1	p3	(TAG)6	18	1777	1794	TTCTTCTTCTCAGCATCATCA	54.66	21	TCCACAAGTACAAGTTGATCA	54.799	21	243
1331	T1SSR39755	1	p3	(ATC)5	15	732	746	ACCAGCTATTACTTCAACCTC	55.027	21	CATTGAATATGGCCAAGGATG	55.007	21	185
1332	T1SSR39755	2	p2	(TC)6	12	1439	1450	GATGTACAACACTGCAATACC	54.959	21	CATGTAGTTTTGGGCAAATGA	55.001	21	163
1333	T1SSR39784	1	p3	(GTG)5	15	742	756	GTTGGAAAGTGTGGAGAATTG	55.333	21	AAACACTAACAATCCCACAAG	54.295	21	150
1334	T1SSR39798	1	p2	(AT)6	12	3431	3442	CTCTATCCACAGTGAATTCGA	54.882	21	TTACATACCACCACTCTCTCT	55.146	21	220
1335	T1SSR39807	1	p6	(TTATCC)4	24	2060	2083	CCTTCATCCTTGATTCTCCTT	54.972	21	AGGAGAAACACAAAGACAAGA	54.998	21	202
1336	T1SSR39812	1	p3	(AAG)6	18	711	728	ATCACGATCCTTGTCTACATC	54.946	21	TCCCGATTATCAGACGAAAC	55.001	20	129
1337	T1SSR39820	1	p6	(TCCAAG)4	24	1029	1052	GCTTCTTAACTTTCCTCGAAC	54.922	21	TCATCATCCAGTGTCTTTCTC	55.049	21	180
1338	T1SSR39843	1	c	(GATC)5tcaccaccaccatcaaccacacactgtcaaccaccctgaagccgaga(AAG)5	82	333	414	CTCTCCATCTCTCTTTCTTCC	54.853	21	GACAACGACGACCATATCTC	55.804	20	162
1339	T1SSR39843	2	p2	(GA)8	16	639	654	TGTGATTTTGTATTGTGCTGG	55.032	21	AATCTCTTTCTCTCTCCCTCA	55.12	21	126
1340	T1SSR39877	1	p3	(GGT)5	15	1737	1751	TGAAGACAAGTTGAAGGAGTT	54.998	21	CATCATAAACAGAGCAAGCAA	54.841	21	237
1341	T1SSR39884	1	c	(TG)10(TC)8	36	1687	1722	TAGTGTATCCTGTGGAGTTGG	55.18	21	GTTGCAGAACAAGAATTGAAC	55.01	21	165
1342	T1SSR39919	1	p5	(CAAAA)4	20	1698	1717	CCCATCTTTAGCTCCTTTGTA	54.998	21	TCTTGTTGCTCTTTTCCTTTA	53.268	21	163
1343	T1SSR39928	1	p2	(GA)9	18	590	607	ATCTTTCTCAATCTCATGGGG	55.04	21	CCAAATCAGCTCAAATCGAAA	55.127	21	226
1344	T1SSR39994	1	p3	(CCG)6	18	1877	1894	TTTCCAGTAAGCGTAGAACAT	54.975	21	AGAAAATTTGGAGGGAGTGAA	55.001	21	181
1345	T1SSR40033	1	p3	(ACG)6	18	1811	1828	GTTAAAACCCTAGCAGACAAC	54.794	21	ATACTTTCCTTCGACAACTCC	55.347	21	143
1346	T1SSR40064	1	p3	(AGA)5	15	433	447	ACCAAGAAGAGGAAAATGACA	55.034	21	AGTCTTCATAGTCCATCTCCT	54.902	21	111
1347	T1SSR40104	1	p2	(GT)9	18	1604	1621	TGATTGGTGGGTTTATTGGTA	54.78	21	TGATTTGCCAAGCTAGAAAAG	54.741	21	164
1348	T1SSR40106	1	p3	(CAC)5	15	1202	1216	CACCTTCCTCTAATTCTCCTC	54.833	21	AGATGAATTACTTGGAGGAGC	55.082	21	233
1349	T1SSR40113	1	p2	(CT)9	18	781	798	AGCTCCAAACCCTAAAATCTT	55.067	21	GCACAACAGACACAAATCAAA	55.827	21	202
1350	T1SSR40115	1	p2	(AG)7	14	934	947	CTTGATGATTGAGTGTGGAAC	54.87	21	TGGCACGCTTTCATTATGTA	55.451	20	171
1351	T1SSR40140	1	p3	(TTC)5	15	1588	1602	GCTGCATATTTGGGGTTTATT	54.82	21	TCTCTCCTTATCACTCACTCA	54.883	21	127
1352	T1SSR40185	2	p3	(TCC)5	15	598	612	GACTATACACACACCGGTTAT	54.872	21	TATGGATCATATGGTGGAGGA	55.005	21	110
1353	T1SSR40193	1	p3	(AAG)6	18	1378	1395	GGTGATATTGGTGAGGATGAT	54.838	21	CAGCAGTATCAACAACAACAA	54.997	21	208
1354	T1SSR40193	2	p3	(TTG)7	21	1535	1555	GCGTAATAGGCTTGATATTGA	54.82	21	GGAAAGAAAAAGAAAAAGCAG	55.25	21	154
1355	T1SSR40195	1	p2	(TA)7	14	331	344	AGTTCAAATTGTACACAGTGC	54.994	21	CTGAAGTTTGGAGAAGAAGGA	55.163	21	239
1356	T1SSR40204	1	p3	(CTC)5	15	399	413	AAATCATCAACAGCTTCACTC	54.483	21	TGTAGCTGTTGAGAGTGAAC	55.057	20	123
1357	T1SSR40248	1	p2	(GA)7	14	404	417	AGGGAGCGAGAAATAAAAGAA	54.929	21	AGATTTCCCATTCACTCTGTT	54.804	21	208
1358	T1SSR40250	3	p2	(TA)6	12	826	837	GTGTTGATATATGGCAGCTTG	55.079	21	CTTTGTGCACAGAATTAACCA	54.965	21	201
1359	T1SSR40264	1	p2	(AG)6	12	814	825	TGGGTGATGATTGTGATTTTG	54.711	21	TTTCTGTCTTTTACCACCACC	56.004	21	215
1360	T1SSR40270	2	c	(GCT)5(ACT)5	30	372	401	TGATTCTGGGACTAGTTTACG	54.795	21	CTTCTTCTTCTTCTTCGTCCT	55.01	21	200
1361	T1SSR40270	3	p3	(GAA)5	15	504	518	TATTGTCACTGCTGTTACTCA	54.619	21	GTTGAACTCTCTCTCTTCTCC	55.105	21	241
1362	T1SSR40289	1	p2	(GT)7	14	1742	1755	TATATGGAGGCTGTGAATTCG	55.273	21	ACCAATCCAATTCAACAACAA	54.441	21	221
1363	T1SSR40311	1	p2	(GA)6	12	2409	2420	GAATCGATAAACCCCAACAAG	54.927	21	GAGAGGGTCTTGAGTGTTATT	54.667	21	212
1364	T1SSR40317	1	p2	(CT)6	12	302	313	CCAACGTCTGCCAATACATA	55.548	20	AAATTAAACAACCCCATCACG	55.01	21	246
1365	T1SSR40317	2	p2	(GA)6	12	1273	1284	GTATATTGCGATTTCACAGCA	54.754	21	AAATTGAATGGGATGTGCAC	54.796	20	114
1366	T1SSR40341	1	p2	(GA)6	12	716	727	GGCCGTGAGAAATTGTTTAAT	55.105	21	TTTTGTCTCTGAATCAGCTCT	54.871	21	233
1367	T1SSR40348	1	p3	(GGA)5	15	1149	1163	TGCTAAGGTATTCATTGCGTA	55.123	21	TACAGATAGAACAACAACCCC	54.942	21	211
1368	T1SSR40376	2	p6	(GAAATG)4	24	1618	1641	TTCGCTTACAATTTTGACGTT	55.019	21	AACTTCAATCCACAGAGAGAG	54.968	21	174
1369	T1SSR40380	1	c	(CTT)7ctgcttcgtcttcttcttgttcctcctcttcttcagcttgttcttgttcttgttcttctc(CTT)5	96	1096	1191	TGTAAAATGTCCTCCGAAATA	54.94	21	AGAGGAGGAACAAGAAGAAGA	54.89	21	150
1370	T1SSR40444	1	p2	(GA)6	12	1352	1363	AGGTCGATGATGATGAAAACT	55.017	21	ATCCATACAACACCTGAATCC	55.346	21	110
1371	T1SSR40470	1	p3	(TGA)5	15	2110	2124	GATGATCCAACAACAAGCTAC	54.946	21	CCCTATCCTTTTATCCCCAAG	55.099	21	219
1372	T1SSR40476	1	p3	(TGG)5	15	923	937	AATAACAAGGAAGAGAGAGCC	55.014	21	CTCGGCATCATATCATCTTCT	55.068	21	188
1373	T1SSR40476	2	p3	(AAG)5	15	1570	1584	CCCAGAAGTAGAAGTAGAAGC	55.154	21	CTTTGAGCTGTTTCTTCTTCC	55.076	21	168
1374	T1SSR40476	3	p3	(GAC)5	15	1877	1891	CAGCTCCAGAACAAGTAAATG	54.87	21	ACTTTCTCTCTCCTTTGACTG	54.901	21	248
1375	T1SSR40492	1	p2	(GA)7	14	329	342	GCTGATAAGATGAAAAGCAGG	55	21	CAATCCTTGTTCTTGATCTGC	55.209	21	241
1376	T1SSR40493	1	p6	(TGAGTC)4	24	347	370	GCAAAGCATGGTACTTCTTAG	54.946	21	TTTGTAACGGGATTTGAAGTG	54.701	21	205
1377	T1SSR40505	1	p3	(AGG)6	18	1383	1400	GAGGATCTTCTTTGGTCGAAA	55.625	21	TTGGCTCAATAGTTCTCTCTG	55.049	21	182
1378	T1SSR40509	1	p3	(TAC)5	15	1351	1365	TATCCACACTTCCCTTGAATC	54.998	21	AAAGTTTGTTATCATTGGCGG	55.382	21	245
1379	T1SSR40509	2	p3	(ATA)6	18	1761	1778	TTACAATCGGAAGCGAAATTG	55.245	21	GATCACTCTCCATTCTCCAAA	55.017	21	228
1380	T1SSR40511	1	p3	(AGA)6	18	485	502	ACCATATCAGTCTGCAATGTT	55.268	21	TTTGCGTTACTCAATCTCTCT	54.994	21	140
1381	T1SSR40520	1	p3	(GAA)5	15	692	706	TTTGTTTGACGATTGTTGTGA	54.848	21	TCACTCTCACTCTCCATTTTC	54.981	21	132
1382	T1SSR40546	1	p2	(TA)7	14	3332	3345	GTTTTCAGAGACGTACAACTG	54.891	21	CTGAAAATTACCGTTGCGTAA	55.191	21	229
1383	T1SSR40563	1	p3	(GGT)5	15	1717	1731	TCCGAAGAATTAAGAGACTCG	54.924	21	TAAATCGCAGTCACAAAATCC	54.864	21	181
1384	T1SSR40616	2	p3	(AGA)5	15	1686	1700	CACTCACATTGACAACTCATC	54.903	21	TTCCACATTTGTTCAGGTTTC	54.866	21	157
1385	T1SSR40625	1	p2	(CT)7	14	825	838	TTCTTGAGGAGGGTTTTCATT	55.001	21	GAGAGAAAATTTCCTTAAACAAG	52.03	23	133
1386	T1SSR40627	1	p2	(CT)6	12	3288	3299	ACGATATACCTTTACTCGCTG	55.067	21	GCGCCTTGAAGTTGATTATTT	55.475	21	177
1387	T1SSR40630	1	p3	(CAG)5	15	369	383	GGGAATGCAATCTACTAGTCA	54.816	21	CAGCTGATATCATCCTCACAT	54.959	21	233
1388	T1SSR40639	2	p2	(TA)8	16	2318	2333	GTTGAGGAAGAACAGTTGAAC	55.022	21	CGACATTTATTGCTATACCAAGT	54.88	23	239
1389	T1SSR40658	1	p5	(CCGTC)4	20	449	468	ATGTGGTTCGAATCTTTCTCT	54.949	21	ATTGATTGCCAGGATTTTCAG	54.762	21	244
1390	T1SSR40688	1	p4	(CATA)5	20	2209	2228	TTGCATATAAGAGGAAATGGA	55.02	21	AAGGTTTGTGATCACTGGTAA	54.72	21	151
1391	T1SSR40696	1	p3	(ACC)5	15	700	714	TTGAAGAAGATGAAGACCGAA	54.897	21	TCATCTCAGTGACTTCAACTC	55.013	21	242
1392	T1SSR40703	2	p6	(GTTGTC)4	24	1289	1312	GGTACCGTTTTCTGATTTCAC	55.176	21	CACAACTACGAGAATGACAAC	54.956	21	100
1393	T1SSR40714	2	p2	(AC)7	14	2928	2941	AAAAGATACGGGTAGTGAAGG	55.039	21	GACGACTCTGTTTTGTGAAAA	54.972	21	243
1394	T1SSR40731	1	p3	(CAA)5	15	741	755	ATCTTGCTTCACTAGTACTGG	54.768	21	AAACCCCAACTATTTACTGCT	55.08	21	194
1395	T1SSR40763	2	p3	(ATG)5	15	1196	1210	TGGCTCTTGGTTAAATGGTTA	55.096	21	GGCTTTCGAATTCTACTTTCC	54.956	21	243
1396	T1SSR40783	1	p3	(CAT)5	15	1347	1361	TATTCTTCACCACCATCAACA	54.834	21	ACCAATTTCTGCAATGTTGTG	55.857	21	206
1397	T1SSR40792	1	p3	(TGG)5	15	402	416	AAACACTATGACGATCACTGT	54.994	21	CACACCAATTAAATCACAGCA	55.032	21	233
1398	T1SSR40824	1	p3	(TTA)6	18	465	482	AAATTCGGATGGTTTGCATAC	55.172	21	CTCACAAGAACACTGTTTCTG	55.044	21	200
1399	T1SSR40866	1	p3	(GAG)8	24	1521	1544	AGAAGTGCACTCTTGGTGATA	55.04	21	CTCTTCATACCCTTCAGTCCT	55.06	21	146
1400	T1SSR40889	1	p6	(AGCAGG)4	24	386	409	AGGAGTAGGGGAAGAAGTTAT	54.777	21	TTGCAAATCACCAGTAAAAGG	54.933	21	218
1401	T1SSR40902	1	p3	(GAT)5	15	625	639	GGAAACATGAGCTCAGAGTAT	55.113	21	CTTCCGATTCTCCTGTATCTC	55.042	21	138
1402	T1SSR40907	1	p2	(AC)6	12	503	514	CCCAAAATCCCATATATCCGA	54.9	21	ACCGATATCTCTGATCTCCTT	55.083	21	228
1403	T1SSR40910	2	p2	(GA)6	12	3893	3904	GGAGTACACTAGCTGCAATTA	55.138	21	CGAGTTTTGTTTTGTATGCCT	55.345	21	223
1404	T1SSR40928	2	p2	(AG)6	12	358	369	CACATCTCCATTTTCAGCAAA	55.02	21	ACAACTTTCAGACCTCTTCAA	54.998	21	221
1405	T1SSR40928	3	p3	(GAA)5	15	490	504	ACAGTTCCTTGAAGAGAAACA	54.998	21	ACAACTTTCAGACCTCTTCAA	54.998	21	121
1406	T1SSR40929	2	p3	(CAA)5	15	3326	3340	ATACCTCTTCAGACAAAAGGG	54.916	21	AGGGTACTGTTGATGAGATTG	55.017	21	221
1407	T1SSR40985	1	p3	(TGA)6	18	577	594	CAACATGCCTATTCTGTTCTG	54.937	21	TCTTGGTTTGGCTCATCATAT	54.955	21	142
1408	T1SSR41022	1	p2	(TC)6	12	451	462	GATTCTCTCTCAACTGTCTCG	55.581	21	TTGATTGCCAGACTCTAAAGG	55.588	21	203
1409	T1SSR41027	2	c	(CTC)5tccaagttgcatcacaaaacttgcaattcttgcagcctcatcatcatcaccagcagcacaaccagaggctacagttt(CAG)7	113	283	395	AATAAGTCTCCTCCTCCTCCT	55.22	21	CCGCCATAACTGTTGTTATTA	55.48	21	152
1410	T1SSR41029	1	p3	(TTC)5	15	1100	1114	CGCAGAATTATCACATCCAAA	54.644	21	GGCTGCTGAGATTTGTAATTC	55.284	21	242
1411	T1SSR41067	1	p3	(TGA)5	15	704	718	GAAGAGGAGAATGGAATTGGA	54.985	21	GTAGCAACGGAGATAGAGATC	55.149	21	173
1412	T1SSR41069	1	c	(TTC)6tttttgcctccaccacca(CCG)6	54	562	615	CCATTACCGGGATTATTACCA	54.844	21	GCAATAAACAAAAGGAACCCA	55.19	21	235
1413	T1SSR41086	1	p3	(GAA)5	15	1359	1373	CCTCTTCCTCTTCAATATCGT	54.555	21	TTCCTTCTTCTTCTTCGTTGT	55.107	21	194
1414	T1SSR41088	1	p2	(CT)8	16	1257	1272	GGAAGTACAAGAGAGCAATCT	55.046	21	CTTCAACCACACATACACAG	54.257	20	213
1415	T1SSR41112	1	p3	(CCA)5	15	415	429	TAGATGAGTAACACCTAAGCG	54.617	21	TTAAAGGAGGAGGAAGAGGAG	55.781	21	185
1416	T1SSR41137	2	p2	(TA)6	12	1111	1122	TGATCCAGACAAGTTTGAGAA	54.786	21	AGCAAATTACAAGACACAACA	54.232	21	228
1417	T1SSR41154	1	p2	(TG)6	12	945	956	CAATCGGTATCAGCGATATCT	55.188	21	CGCTCTAATGTACATCTTTGC	55.149	21	231
1418	T1SSR41162	1	p3	(GCA)5	15	521	535	CTTTCCATGCTTGAACTTCC	54.861	20	CTCATCAGCTCCACATCATG	55.997	20	244
1419	T1SSR41174	2	p3	(GTT)5	15	522	536	CTAGGATTTTCTGTGTCTGGT	54.949	21	TGATGATCTCCAACTCCAAAA	54.821	21	234
1420	T1SSR41187	1	p2	(TG)8	16	2181	2196	GGTTTTCTCACAGTGTTTCTC	55.022	21	TAGAAACTCCGAGAAACAAAA	53.046	21	123
1421	T1SSR41190	2	p4	(TAGC)5	20	984	1003	GTTGCAAATATCATCAAATCC	54.68	21	GAAGACCTCTTCAATTTCTCC	54.66	21	150
1422	T1SSR41231	1	p3	(GCC)5	15	1864	1878	CCAGTATTGAGGGCTACTTTT	55.277	21	CCAACCAACCAACAACATAAA	55.126	21	239
1423	T1SSR41243	2	p6	(CTCACA)4	24	1817	1840	TTCTCACTTTGCTTGACATTG	54.984	21	CTTGTCTTAAAGCTTGGAAGAG	55.045	22	165
1424	T1SSR41245	2	p3	(ACA)6	18	341	358	GGAAATATTGGGAGAAGTGGA	54.965	21	CCGATGATGATTTAGACTCCA	54.917	21	200
1425	T1SSR41277	1	p3	(CAT)5	15	727	741	CACCTTCTACGCTCATATCAT	55.013	21	CTGAGAAAGAAGCTGAAGAGA	55.001	21	147
1426	T1SSR41307	2	p2	(TA)7	14	1176	1189	AAATATTGCTTTGCTGCTTGA	54.988	21	ATTGATAAAGTACTAGGGCCG	54.894	21	192
1427	T1SSR41328	1	c	(GT)6(AT)6	24	1718	1741	TGCTCCTAGTGCAGTTATAAC	55.138	21	TGCATACACAGTGTTTATCCA	55.227	21	192
1428	T1SSR41373	1	p2	(AG)8	16	1078	1093	TTATAATCACCACACCGTTGA	54.959	21	TTCATTTCTTCTTCCTCCTCC	54.916	21	120
1429	T1SSR41375	1	p3	(TGC)5	15	1059	1073	AAAGCTTCACTACCGTTGATA	54.975	21	GAGAAATGTGGAGAGAACAGA	54.981	21	199
1430	T1SSR41409	1	p3	(AGT)5	15	1712	1726	ACTGAGCCACATAGATTCAAA	54.919	21	GTTTTGACACTCTTTACTCTCC	54.73	22	230
1431	T1SSR41411	2	p3	(GCT)5	15	1008	1022	CCCTGAGAGTTTTGTTAAAGC	55.057	21	CCAATCCACTCTATCACGTAA	54.863	21	126
1432	T1SSR41411	3	p3	(GAA)5	15	1328	1342	CTTGATTGGTGGGATTCATTG	55.151	21	CCACATTCAATTCTTCGTCTC	54.978	21	214
1433	T1SSR41419	1	p3	(CAC)5	15	343	357	GGATGGATCAAGAATTGGAGA	55.053	21	TGGTCATGTCTTTAAAGGGTT	55.014	21	163
1434	T1SSR41419	2	p3	(ATT)5	15	1109	1123	TTGCCACCACTACCTATATTG	55.079	21	ATGGAGGATCATCAAGACTTG	55.072	21	236
1435	T1SSR41430	1	p3	(GTT)5	15	1401	1415	CTTTGAAGTACATCCGAGACT	55.09	21	TTACATCCACCCAGAAAATGT	55.083	21	206
1436	T1SSR41436	1	p3	(GAT)5	15	344	358	ACCCTCCTGATTTGTATATGC	55.131	21	ATGTTGTCTCTGATACAGCTC	55.145	21	245
1437	T1SSR41454	1	p2	(TA)8	16	679	694	TTGTTCAAAAGACTCGACATC	54.479	21	CGAAACATACTTACACGTGTC	55.073	21	193
1438	T1SSR41461	1	p3	(GGT)5	15	912	926	CTGCAGCTTATAATCCGAGTA	55.026	21	AGACATAGAACTCACACTTGG	54.981	21	192
1439	T1SSR41461	2	p3	(ATG)6	18	1079	1096	CCAAGTGTGAGTTCTATGTCT	54.981	21	GGCTTGATCACCATTACAAAT	54.494	21	113
1440	T1SSR41480	2	p3	(TGA)5	15	389	403	TGAAAACAATATCAGCAGCAC	55.127	21	CACTTTCTCTGTCTCTCTCTG	55.127	21	231
1441	T1SSR41480	3	p3	(TAT)6	18	841	858	ATCACCCATGTCTTCTTGATT	54.873	21	TCAAGACCATCAGCAACATTA	55.215	21	209
1442	T1SSR41486	1	p3	(TAC)8	24	577	600	CTGCCAACTTGTATTTTGTGA	54.965	21	CCTCCCCAAAATAACTCTCAT	54.952	21	191
1443	T1SSR41531	1	p3	(GGT)5	15	928	942	CTCTCAAAGCAATAACAGACG	55.009	21	AATCCTAGACTTCCGAAACAG	55.058	21	202
1444	T1SSR41539	1	p3	(TCT)6	18	917	934	TGGTTAAGAATACACCAAGGG	55.193	21	GGTGGATTGATTCGAAAACAA	55.042	21	238
1445	T1SSR41552	1	p3	(AGG)5	15	3212	3226	CAATACAATGGCATAGCAAGT	54.597	21	ACAAGCATGCCTTCTAGTATT	54.985	21	194
1446	T1SSR41571	1	p3	(GAC)5	15	1229	1243	ATGGCTATATTGCTCTCTTGG	55.218	21	AATGAGCAAAGATGATGAGGA	54.975	21	210
1447	T1SSR41596	1	p3	(TAT)7	21	470	490	CTCTTTCTCTCTCTCCTTTGG	55.07	21	ACTTCACTGCTGATGACTGAT	54.83	21	143
1448	T1SSR41616	1	p3	(AGA)5	15	2178	2192	TTGACACCAGAATTCGAATTG	54.788	21	CAAATTACCCAAGAAGACGAC	54.893	21	248
1449	T1SSR41632	1	p3	(CTC)6	18	794	811	ATCCTCTCTAAGCCTTTTGAC	55.014	21	TCAGGTCCAATGAGTCCTATA	54.899	21	189
1450	T1SSR41632	2	p2	(TC)6	12	1936	1947	AAATCTGATAACAACCACCCA	55.083	21	TCCAACATCTTAGCAGTGTAG	55.062	21	187
1451	T1SSR41647	1	p2	(GA)6	12	6134	6145	GGTGTGTTTGGAAGAAAAGAA	54.798	21	TCTCTTTCTGCCCTATTTTCT	54.234	21	103
1452	T1SSR41656	1	p6	(CCTTCC)4	24	432	455	AATGGAAATCTCATCGACACT	55.017	21	CCTCATGAGTCAAGAAGATGT	55.036	21	158
1453	T1SSR41659	1	p3	(TCG)5	15	933	947	AAAATCTCATCAAGCTCCGTA	55.03	21	CCAAAGAAGAAGACCACAGT	55.201	20	218
1454	T1SSR41672	1	c*	(GGGA)5(GA)7*	32	409	440	AGTGAGACAAACAGAGAGAAG	54.933	21	GTATGGGGAGATAATGGTAGC	55.027	21	239
1455	T1SSR41672	2	p3	(ACC)5	15	1095	1109	CATACATGCTAGAACCTCCAT	54.871	21	TTCAGGGATGTATGGTTCTTC	54.998	21	152
1456	T1SSR41685	1	p3	(ACC)6	18	1238	1255	TAACTTTTCCTTCACCCAACT	54.945	21	TCAAAAGACTGTTGATGAGGT	55.066	21	212
1457	T1SSR41686	1	p3	(CGT)5	15	1412	1426	ATAATTCTGAGGTGTCGTCTC	54.879	21	AATTGCTAATATGGCGTTACG	54.83	21	202
1458	T1SSR41703	1	p3	(GGT)5	15	1941	1955	GAGGGTCTATGAAGTTGTTGA	54.962	21	CCACGTCTCAATATATCCTCC	55.09	21	205
1459	T1SSR41733	2	p3	(TGC)5	15	1210	1224	CGTGGCAGATGAATTTGTATT	54.918	21	TCTCCTGTTCCATCAATACTG	54.738	21	201
1460	T1SSR41793	1	p2	(GA)6	12	1739	1750	AAGAAGGGAGAGAAATCAGTG	54.936	21	GAGAGATGTTAAAGTGAGCCT	55.046	21	215
1461	T1SSR41808	1	p2	(CT)9	18	1657	1674	CTTCCCTGTAAAAGACTTTGC	55.057	21	ACTACTGACGAAAAGATTGGT	54.894	21	218
1462	T1SSR41810	3	p3	(ATT)6	18	643	660	CGCCAACATCTATCTATCCTT	54.981	21	GAGTCACAACACAAACAAACA	55.423	21	146
1463	T1SSR41826	1	p3	(TGT)5	15	2372	2386	CAGTGGTGGTATCGTTATCAT	55.206	21	GGGGATAGAGAGAAGAAGAGA	55.014	21	160
1464	T1SSR41830	1	p4	(GAGT)5	20	942	961	CTCTGGCTCATTATTTCCACT	56.06	21	AATATCCAGAGACGGAAACTC	54.98	21	132
1465	T1SSR41872	1	p3	(CAT)5	15	663	677	CGTAACCTAATTTGAGTTCCG	54.731	21	TCTGCTGCTTATGATATCGTT	54.917	21	119
1466	T1SSR41883	1	p2	(GA)8	16	3386	3401	ATTCAGCAATCAGAGAGAACA	54.939	21	ATTACCTCCTTATTACGAGCC	54.613	21	212
1467	T1SSR41900	1	p3	(TGT)5	15	1272	1286	GGAAGAGATCGTAAAGTTGGA	55.071	21	ATGAAACAAAACCACAAACCA	54.949	21	184
1468	T1SSR41907	1	p3	(CAG)5	15	1687	1701	ATGTCTGATGCCTCACTAAAA	54.919	21	CTCTAACTGATTTCGTCCCTT	55.058	21	241
1469	T1SSR41909	2	p3	(AAC)5	15	907	921	CACTTGAAGAAATCTGACACG	55.215	21	CTTTCCTCAGCTTCCCCG	57.374	18	202
1470	T1SSR41916	1	p6	(AATCAT)4	24	2364	2387	AGTTTGGGATGATGATGCATA	55.024	21	CTTCTCCCTCATATACGTTCC	55.023	21	191
1471	T1SSR41917	1	p3	(TCA)6	18	589	606	TATCTAATTCATGCAGCTGGA	54.492	21	AGAGCCAGAAATTCAAGTTTG	54.661	21	235
1472	T1SSR41918	1	p2	(AG)6	12	484	495	ATATTCCTGCGATCTCTCTTG	55.001	21	TTTTACAGTTTTGGGGTTCAC	54.779	21	177
1473	T1SSR41931	1	p3	(GCG)5	15	549	563	AGATTCAGGTTCAGCATCAG	55.139	20	TAGTTAACGTATCCATAGCCG	54.774	21	247
1474	T1SSR41937	1	p3	(GAT)5	15	1501	1515	AAGTTTCTGATTTGGGTGGTT	55.864	21	CAACACAAGATAAAATGACCCA	54.908	22	248
1475	T1SSR41940	1	p3	(CCA)5	15	394	408	GAGCAAAAGAAAATTAGGCCA	54.997	21	GACTAAAGACGAAAAGAAGGC	54.922	21	246
1476	T1SSR41942	1	p4	(AACA)5	20	2523	2542	TTGTTGTTAGAAACCGATTGT	54.91	21	CCCACCTATTACAAACCCTAA	55.78	21	140
1477	T1SSR41951	1	p3	(TTG)5	15	1890	1904	AGCGAATACCAAAAGCAAATT	54.997	21	AAATTGGAGGCTGTCTATTGA	54.886	21	155
1478	T1SSR41968	1	p3	(GAA)5	15	640	654	TTCTTTAGAACGCATGGAGAT	55.03	21	AGAGGCTTTTCAATTTATCGC	54.914	21	188
1479	T1SSR41976	1	p3	(AGT)5	15	1221	1235	CGGGATCTTCGTCTTTGATTA	55.522	21	TAATTCGGCTCTGTTTGATCT	55.03	21	164
1480	T1SSR42001	1	p3	(ACG)5	15	2098	2112	CCTTTGTTACCCCAATTGTTT	54.799	21	TCTGTTTCGGTTTCTCTTCTT	55.107	21	220
1481	T1SSR42005	1	p3	(TGG)5	15	654	668	AGATCAAACCCAACAAATTCG	55.029	21	TGATTTGGTTGGCTAAAAGTG	54.933	21	169
1482	T1SSR42011	1	p2	(TA)6	12	609	620	AGCTCCATCAACTCCATAAAA	54.886	21	ACAATTAAACTCCACACAACG	55.006	21	119
1483	T1SSR42023	1	p3	(ATT)5	15	460	474	TAGCAAGCAAAATTCCAGTTC	55.029	21	GTGCATACAAATTCAGGTGTT	55.029	21	244
1484	T1SSR42034	1	p2	(AG)6	12	2656	2667	CGTTTTATTGCTCGAAACAGA	55.209	21	TGTAAAGCAAACAAACTGACG	55.592	21	116
1485	T1SSR42048	1	p3	(AAG)5	15	1127	1141	GGTGGTCTTGGTATCAACAA	55.265	20	TCATCAACATCGTACAACTCA	55.01	21	182
1486	T1SSR42061	2	p3	(AGA)6	18	1642	1659	TCTCTGAGTAATTGGTGTGTC	54.994	21	TTCCAAGCAAATTCCATTCAG	54.988	21	116
1487	T1SSR42071	1	p3	(AGC)5	15	1154	1168	TTGCTGCTGATTATAAAACCG	54.93	21	CTTACGCCGATTAGATCTTCT	55.054	21	248
1488	T1SSR42081	2	p2	(CT)6	12	660	671	TGCAATTAATCCACAAAGCAA	54.904	21	ATCTTGGGGTGATCATCATTT	54.909	21	220
1489	T1SSR42116	1	p2	(AG)8	16	2440	2455	AATTTACGGTGATGAGTTTGC	55.136	21	CTTCTCCTTCTTCTTCTCCTC	54.785	21	248
1490	T1SSR42119	1	p3	(CTC)6	18	4493	4510	ATCATCCTCTTCACCATCAAG	55.072	21	CCTGAATATGAGCCTGAAGAA	55.085	21	204
1491	T1SSR42171	1	p3	(GAT)5	15	835	849	TTGTGTGTGTTTGTTTTGGAT	54.981	21	CATCAAGTATCTCCGATCTCC	55.109	21	189
1492	T1SSR42184	1	p3	(GAC)5	15	1135	1149	CGTTTTCTTGGTATCCGAATC	55.066	21	AGCACTTTCTCTCACTGATTT	55.15	21	201
1493	T1SSR42185	1	p3	(ACT)7	21	1016	1036	CTAGAAGCACCGATAACTCCT	55.42	21	TCATCGATATCAGCAGAGTTT	55.05	21	139
1494	T1SSR42196	1	p2	(AT)8	16	303	318	AGAGTCAGATCCAGTATGCTA	55.018	21	TTTAAAGCAGTAACCGCTAGA	54.988	21	153
1495	T1SSR42197	1	p3	(GTT)5	15	807	821	CATAACTTACAGGGGATGGTT	54.965	21	GCAGCTATGATTCAGAGAGAT	54.988	21	126
1496	T1SSR42227	1	p3	(TCA)5	15	924	938	ACAACAACAGATTTCTCGTTC	54.751	21	GAGAAGTACGTGGCAAAATAC	55	21	224
1497	T1SSR42243	1	p3	(TTC)6	18	1674	1691	TTCCAATTCGTGTATCCAAGT	55.224	21	ATGCAATTATCCCGATCCTAG	55.017	21	227
1498	T1SSR42268	1	p6	(GTCCTG)4	24	2582	2605	TCTCAGTAGGAACATGGTTTC	54.962	21	TTTCATCACATGTGCTCAAAG	55.051	21	107
1499	T1SSR42274	1	p2	(TC)9	18	392	409	TTTGCCCAAGTTTCAAGTTTT	55.227	21	TTTGAATTCGAGTGAGTGAGA	54.93	21	242
1500	T1SSR42284	1	p3	(ATC)7	21	634	654	GATTGAGAAGCATGAAGTGAC	54.9	21	CAGCATTTTCTCTTTTCTTGA	55	21	153
1501	T1SSR42304	1	p3	(ACA)8	24	1187	1210	ATGGCCTCGAGTTTCTTT	54.81	18	TATGCTAACCTTCACAACCAC	55.34	21	198
1502	T1SSR42311	1	p3	(GAT)5	15	911	925	TTTCGGAATAGGCTCAAAGTT	55.503	21	AAATCCAACTAGCCAAATCCA	55.435	21	111
1503	T1SSR42373	1	p3	(TGC)6	18	506	523	AAATCCAATCATGCATGCTTT	55.011	21	TCTTCCTTTTCTGCCTTGTAT	54.817	21	245
1504	T1SSR42374	2	p3	(TTG)5	15	1299	1313	AAGCGAGATCAGAAGTAGAAG	54.898	21	TCAACAACAGCAACAACAAAA	55.577	21	250
1505	T1SSR42374	3	p2	(GA)6	12	1611	1622	ATAAAAGAAGAGAGCGAGTGT	54.701	21	ACAGATTAAAGCCAACAACAC	54.962	21	223
1506	T1SSR42377	1	p3	(CCA)5	15	304	318	CAACCTCATCAACTACAGCTA	55.062	21	TGGTTTTCATGTGAGGTGTAT	55.115	21	212
1507	T1SSR42383	1	p2	(GA)8	16	948	963	TTCTTCACACACTTTCTCTGT	55.03	21	TCATGATGATATGTCTCCTGC	54.972	21	193
1508	T1SSR42392	2	p2	(GA)6	12	3196	3207	GATCAAATCTGGTTCGAGTTG	54.978	21	CGTTCCCACTACATCAAATTC	54.959	21	213
1509	T1SSR42392	3	p3	(GAA)5	15	3352	3366	GAATTTGATGTAGTGGGAACG	54.959	21	ATCATCTGTTGCTGGCTTTT	55.899	20	104
1510	T1SSR42393	1	p3	(GGT)5	15	417	431	TCACATGATGCCCTTTAAAGA	55.184	21	CTGCAAGAGAGAAAAGAGAGA	55.001	21	174
1511	T1SSR424	2	p2	(TG)8	16	423	438	TTAATCCAGCCCATGAAGAAT	54.922	21	TATTTGAATACTCGCTCCCTC	54.927	21	207
1512	T1SSR42411	1	p3	(ATA)6	18	892	909	TATTGCAACAGGTGGGAATTA	55.165	21	GATTGAGGATGCATCATAGGA	54.939	21	246
1513	T1SSR42411	2	p2	(GA)8	16	2222	2237	CTTGTGTTTTCCATTAGAGCC	55.124	21	TCATCATCATCATCCACAACA	54.991	21	215
1514	T1SSR42411	3	p3	(GAT)7	21	2380	2400	CATTGCAAACGATATTGATG	55.1	20	GACTTCATCAGCAAGTTCAAG	55.17	21	213
1515	T1SSR4243	1	p3	(TAG)5	15	406	420	AGAAGCTTCATTCGTTCACTA	54.994	21	AGATGCCAACAAGACTAGTAC	55.058	21	165
1516	T1SSR42438	1	p6	(CTAACC)4	24	1176	1199	TCATAGAAAAAGCATGAAAGC	54.96	21	CCTCATCGTACAATACTGGAG	54.85	21	228
1517	T1SSR42438	2	p3	(GAG)8	24	1996	2019	TGTGAAATTGTTGTTTGCAGA	55.08	21	TGCATTATTGTTTTGCTTGGA	54.904	21	186
1518	T1SSR42460	1	p3	(GAA)5	15	639	653	GGAAATGGTGAAGCAAATGAT	55.052	21	CTACCACGGACCTGATTAAAT	55.107	21	164
1519	T1SSR42460	2	p3	(CCA)6	18	2541	2558	GTTCAGACCACCTCCTAAAC	55.393	20	AAAATTCAACAAGTTCAGGGG	54.82	21	230
1520	T1SSR42471	3	p2	(TC)6	12	1810	1821	GGGAAATAAGCAAAGGAAGTG	55.093	21	GGAAGAATGGTGAATTTTGCT	54.984	21	198
1521	T1SSR42478	2	p3	(CAC)5	15	366	380	GGTTGCTTTCCTTGATGATAC	54.914	21	AAAGTGTGCACATAAAAGAGC	55.333	21	210
1522	T1SSR42487	1	p2	(AG)7	14	2824	2837	CTTGAAAGATTAGTGAGCTGC	54.965	21	GTGAAGTCGGGTTAAGAAGTA	55.016	21	182
1523	T1SSR42487	2	p2	(AG)8	16	2964	2979	TACTTCTTAACCCGACTTCAC	55.016	21	GGTTCATAATAAGCAGCAAGG	54.981	21	192
1524	T1SSR42490	1	p2	(CT)8	16	412	427	ATGTGCTAGAAGTCCATAGTG	54.836	21	CCAAGTGAACAAGAGACAATG	55.079	21	190
1525	T1SSR42496	2	c	(AT)8ttatatctctctctcttctgaatcgacctcattg(TC)7	64	404	467	CACACACTGTCTCTCCTAAAT	54.981	21	CATCACAAACCCAGAAATCTC	54.838	21	249
1526	T1SSR42519	1	p2	(AG)8	16	923	938	TCCATTGAGTTCCTCTTCTTC	54.949	21	TCTTTATTCTCCACCAAACGT	55.156	21	212
1527	T1SSR42542	1	p3	(AAT)5	15	1202	1216	TGGGTGAGAATCGATGATATG	54.984	21	CCCACTTCATATATCACCTCC	54.949	21	246
1528	T1SSR42544	1	p2	(CT)8	16	1724	1739	GAGAGAGAAGAGAGAGAGACA	55.03	21	AACATCATTTCTTCACAGAGC	54.483	21	187
1529	T1SSR42548	1	c	(CTG)5ttgcgttcgtagaagcgccgagttcagccagttcggtgccgccgcttcggcgatgttcgct(TGC)5	91	1706	1796	GTACGGAGGTTTAGGAAGTTC	55.736	21	CCTTCCTTTACACCACTTCA	54.889	20	186
1530	T1SSR42548	2	p2	(GA)7	14	2171	2184	GAAATAAACGAGACCACACAG	54.925	21	TCCTTCACACTCTCTCTCTAA	54.814	21	246
1531	T1SSR4255	1	p2	(GA)7	14	331	344	CTCGTGTCAATAGAGGAGATC	55.073	21	CTCATCCCTCTTCAACAAAAC	54.771	21	241
1532	T1SSR42560	1	p3	(TCA)5	15	1889	1903	TTCAGTGATCCTATTCCACTG	54.738	21	AACCCTTGTCTCTGTATGATG	55.017	21	238
1533	T1SSR42593	1	p2	(AT)10	20	137	156	AAGATGTTCTTGGAATTGCTT	55.62	21	GAAACTCGTTTTTCGAATGTT	56.08	21	153
1534	T1SSR42638	2	p3	(CAT)5	15	374	388	CAAACAAAGGTAAAGCAGTCA	54.898	21	ATGGGAAACACACTAAGATGT	54.817	21	103
1535	T1SSR42651	1	p3	(TTG)5	15	1340	1354	AGACTGTGGAGATTGTAACTG	54.981	21	GCTTTGACTCTCTCTCTTTCT	54.997	21	180
1536	T1SSR42654	1	p3	(GGT)6	18	361	378	GGTTTCCGTTCATTTACCATC	55.212	21	AAGGCATCAACAAACAAAACA	55.326	21	100
1537	T1SSR42678	1	p3	(AAT)5	15	1533	1547	ATATCACTGCAAAACAACCAC	55.029	21	GGATCATATGCGTGTGTAGTA	55.039	21	248
1538	T1SSR42705	1	c	(TTTTC)4tttgaactactgttaaggataagtggtggatggt(AG)6	66	600	665	AAGGCATGAGATTCAACTTCT	55.187	21	GCTCAATATATCACCAAACCG	54.817	21	248
1539	T1SSR42715	1	p3	(AAG)5	15	359	373	TTACATTCTAAGACTGGCTGG	55.03	21	GAATTGGTGGCTTTCTCAAAA	55.209	21	205
1540	T1SSR42726	1	p3	(TCT)5	15	1591	1605	AATTCACTTGTAACCCTGTCA	55.047	21	TCTAAAACGACAGGAAAACCT	55.088	21	194
1541	T1SSR42736	1	p3	(ATC)5	15	1296	1310	AGACAGAAACACAGTTCAGAA	55.03	21	GAGTTCCAACATTTGATTGCT	55.016	21	167
1542	T1SSR42746	1	p3	(TGT)6	18	1466	1483	CTCAGGTTTCTTCACATTTGG	55.048	21	TTTCTCAAACCAATCACCTCT	55.034	21	221
1543	T1SSR42747	1	p3	(GAG)5	15	1462	1476	GTTTATCCGATGAAACTCTGC	55.053	21	CCCTCTTCCTCTTAAACACAA	55.144	21	169
1544	T1SSR42752	1	p3	(TTG)6	18	996	1013	CCGTAAAATGCATTCCCAAAT	55.42	21	CAGTCTCTTTTCACACTCAAG	54.486	21	127
1545	T1SSR42766	1	p2	(AT)6	12	706	717	TGATCATAGCTGCTGAAGAAT	54.793	21	AGAGAAGATTCAGGGGTCATA	55.171	21	198
1546	T1SSR42812	1	p2	(TC)7	14	2025	2038	TCTCCAAATCCTCCTTTTCTC	54.916	21	ACGTACAAAATCCAACAACAA	54.536	21	180
1547	T1SSR42839	1	p2	(AC)6	12	1929	1940	TGTACTCTTAGCAGCAAATCA	54.965	21	TTGAGCAGTACATTCACTAGG	55.062	21	198
1548	T1SSR42850	1	p2	(CT)9	18	1791	1808	GTTTCGGTGAAGAGATCTACT	54.812	21	TAGCCAAATCCATTCTACGTT	55.011	21	167
1549	T1SSR42865	1	p3	(TCG)5	15	1972	1986	TTGTAACATCGACATTCTGGT	55.255	21	TAGTGAGAGAAACATGTGAGC	55.367	21	246
1550	T1SSR42880	1	p4	(TTGA)5	20	3421	3440	CTTTGCTTCCAATTAAGTGCT	55.016	21	TCAATTTTCACATTCCTACAGC	55	22	152
1551	T1SSR42907	2	p3	(CAG)6	18	3588	3605	CCTACAAATCAACACTCCTTG	54.497	21	GCTTGTTGACCATGTGATTAT	54.529	21	148
1552	T1SSR42923	1	p3	(CCG)6	18	2717	2734	CTTCTCAATTCTGTCCTTCGA	55.367	21	CATGAATTCTGTCAACAAGAGA	54.416	22	250
1553	T1SSR42932	1	p2	(TA)6	12	417	428	AAGTATACTCACGTGTCAACC	55.388	21	GTTTGACTTGGCTTCGTAATT	55.07	21	192
1554	T1SSR42932	2	p2	(TC)6	12	744	755	CACCATCTCCTCTTCTTTCAT	55.004	21	AGTGTCAACAAGTTAGGGAAA	54.978	21	171
1555	T1SSR42932	3	p2	(TA)7	14	1708	1721	AGTTTGGATTCTACGTACGTT	55.016	21	CACCATTCAGCTTCATTGATT	54.795	21	227
1556	T1SSR42932	4	p2	(GA)7	14	2484	2497	CACCGACATATCAGTACTCTC	55.085	21	TACTTCAGCTACTTCCATCAC	54.782	21	226
1557	T1SSR42937	1	p2	(CT)7	14	753	766	GCTTCAGAATGTATATTGCCC	54.771	21	CTCGCTCGATTACTTTCAAAT	54.434	21	224
1558	T1SSR42948	2	c	(TAC)5ttcgacggcgagtttgtacaactctgagaagacgcctgtcaagactaa(TTC)5	78	490	567	TTCGAACCAATAAGAAGTCGA	55.02	21	CTGTCGTCTCTAGTGAACAAT	55.121	21	148
1559	T1SSR42967	1	p2	(AG)7	14	1085	1098	GTGCTAGATGTTTCAATACCG	54.784	21	TGTGGAAGATGATTGGTTAGT	54.535	21	248
1560	T1SSR42982	1	p3	(GCT)5	15	922	936	GAAGAAGAAGATCTCAGGTGG	55.42	21	GATCAGGTTGCTAGTGGTATT	55.095	21	242
1561	T1SSR42983	1	p6	(TCACAT)4	24	541	564	TCCAAATTCCCAATACTACCC	54.945	21	AAAGTGAAAGGAGTCAACTGA	54.998	21	250
1562	T1SSR43055	2	p3	(AGC)5	15	1281	1295	ATCACTCCTTTCTAGCCTAGA	54.915	21	CTCATGAATGGTTCCTCTTCT	55.004	21	153
1563	T1SSR43055	3	p3	(GGC)5	15	1498	1512	AGAAGAGGAACCATTCATGAG	55.004	21	AGATTCATTCATGGAGGTGAG	55.072	21	225
1564	T1SSR43055	4	p2	(TC)9	18	2754	2771	GCTGAGCACCCATTAATAGTA	55.175	21	TCTCTCTGTTGCTCACTACTA	55.209	21	129
1565	T1SSR43061	2	p3	(TCA)6	18	534	551	CGCTAATCTCATCGAGGAATA	54.848	21	AAGAGGAAGGTGATGATGATG	55.072	21	188
1566	T1SSR43061	3	p3	(CAA)6	18	863	880	GAAACCACTGGCAATAACAAT	54.997	21	TTAACGATTTTACAGTCCCGA	55.001	21	190
1567	T1SSR43061	4	p5	(TGTTG)4	20	1218	1237	TCTTGTTCATTTTGTGTGTCC	54.898	21	AAAACAGAGAATGACAATGCC	55.016	21	188
1568	T1SSR43077	1	p3	(GAA)5	15	365	379	CATTGCTGAGTTGATGAGATG	55.022	21	GTCTCTTTCTCTCACTCCAAA	54.914	21	216
1569	T1SSR43083	1	p2	(AT)7	14	350	363	ATAAGAATTGAATGCGCGAAA	54.93	21	TCCAATAGATGCCAAGTCTTC	55.376	21	224
1570	T1SSR43085	1	p3	(ACA)6	18	1763	1780	TGCGTATGTATATAGCTACCG	54.665	21	AAATTAACCAGAAAGCGAAGG	54.751	21	231
1571	T1SSR43089	1	p3	(AAG)5	15	704	718	TATCGCCACAAGATATCGATT	54.718	21	TAATCGGTTCATTGGTTTCCA	55.488	21	136
1572	T1SSR43097	1	p2	(AT)6	12	328	339	TTTTACGTGAAATGTGTGTGG	55.293	21	GATGAGCAACACTTGAACAAT	55.048	21	201
1573	T1SSR43114	1	p2	(TG)7	14	1664	1677	ATGCAGACTCCATTTGTTCTA	54.919	21	AATATCTGGAATCGAACCCTG	55.163	21	159
1574	T1SSR43142	2	p3	(TGT)6	18	514	531	AGTACTGCTAATTATCGCCTC	55.023	21	CATCAACTACACGGTTAACAC	54.937	21	154
1575	T1SSR43149	1	p2	(AT)6	12	318	329	TCTTCTGCAAAACGATCAAAG	55.091	21	AAAAGAGCAAGCATGAAAGAG	55.035	21	173
1576	T1SSR43163	1	p3	(TTG)5	15	323	337	TTCTTCCTCATCATCCGAAAA	54.933	21	ACGACAACATTGAGAGATCTT	54.981	21	177
1577	T1SSR43167	1	p2	(AG)7	14	4245	4258	GTGTACAGAGACACAGAGAAA	54.959	21	AAGAAGTGTTGGTGAGTTACA	55.011	21	243
1578	T1SSR43252	1	p3	(AAG)6	18	404	421	AGATAACACAACACAATCCCA	55.115	21	TCATCTTCTTCTTGGTACCAC	54.962	21	224
1579	T1SSR43256	1	p3	(TTA)6	18	2175	2192	CTGTCTTGTCATATACCTGGG	55.194	21	ACAAACAAAAGAAGATGAGCC	54.949	21	238
1580	T1SSR43262	1	p3	(TTG)6	18	1250	1267	AAAGCATTCGTAGTAACAGGA	54.975	21	CGGAACAATTCTGCATCTATG	55.11	21	209
1581	T1SSR43262	2	p5	(GAAAT)4	20	3165	3184	ACTAAAACGAAAGAGAGGGAG	54.991	21	TGTCCCTTTATAAACACACGT	55.169	21	227
1582	T1SSR43301	1	p4	(TAAT)5	20	813	832	GGAAGGGATTCAAGGTGATTA	54.965	21	AAATGGAAGTAGTGCTCTCAA	54.851	21	228
1583	T1SSR43306	1	p3	(GCT)5	15	690	704	TGCCATTTGAATATTCTGCTG	54.876	21	ATGAACTCCATCGTCTGTATC	54.946	21	159
1584	T1SSR43308	1	p3	(CTC)7	21	2249	2269	GCATCAATATTGCTTGTGAAT	55.34	21	CTATTGTAAAATCCCCAGAGG	55.45	21	132
1585	T1SSR43314	1	p3	(GCA)6	18	774	791	TCATCGTACACACATTCTTCA	55.01	21	GAAGTGAAGTGAGACGAGTTA	55.067	21	250
1586	T1SSR43324	1	p3	(TCA)5	15	624	638	CATAAACCGTTAATGAGAGCG	55.161	21	GGACCAAGGTGATTTAAGACT	55.209	21	210
1587	T1SSR43358	1	p2	(TC)6	12	1418	1429	CTGTGTTTAAGATTCTCAGCG	55.009	21	AGTATCGGTTGAAGCGAAG	55.053	19	123
1588	T1SSR43379	1	p2	(GA)6	12	2349	2360	AGAGAGTGAATGAAGAAGTGG	54.968	21	GTGTGAGATGATGATGATCCT	54.891	21	114
1589	T1SSR43391	1	p2	(TC)8	16	450	465	TTCTGTACACTGGAATTGGAA	54.766	21	TACTCAAAATTACTGGCGCTA	55.055	21	186
1590	T1SSR43408	1	p2	(AG)7	14	1966	1979	AGAATGTGAGGAGATTTGGAG	55.004	21	GTTCAAGGTCTCAAAGGTTTC	54.991	21	139
1591	T1SSR43414	2	p3	(TTG)5	15	1932	1946	AATTATGGGAGAAGTGAGTGG	54.985	21	TCATCACTCTCCTTCTCTTCT	55.152	21	121
1592	T1SSR43416	1	p3	(ATT)5	15	1225	1239	GAGTTTTGTGTGGTATGCTTT	54.962	21	ATTGCAGAGAGGAAAGATCAA	54.906	21	205
1593	T1SSR43417	1	p2	(CT)6	12	712	723	CTTCACTACCGTCTTCTTCTT	55.023	21	TGAATGCTTTGAAGAACACAG	54.984	21	158
1594	T1SSR43439	1	p2	(TA)6	12	3018	3029	AACAACACCATTCAAGCTAAC	54.962	21	AGAGTTGTGTTTTGTTGGTTT	54.619	21	153
1595	T1SSR43469	1	p3	(CTC)5	15	494	508	CTCTCCATGATCACTCTCTTC	54.952	21	GTTTCCGTTTTACAATGAGCT	55.07	21	169
1596	T1SSR43516	1	p3	(CTT)5	15	435	449	TTAGATGCATGTGACCTTCTT	54.919	21	TGCTTCCGTTCATAATGTAGT	55.043	21	174
1597	T1SSR43533	1	p3	(GTG)7	21	227	247	GCTCTATCATGTTTCAATCGT	54.47	21	CAATCTTCAAACTCACACGAC	55.81	21	163
1598	T1SSR43567	1	p2	(AG)6	12	2031	2042	ATGCCAGCTCTTGTAAGTATT	54.985	21	GTGAGAAAATAGGTGTGAGGA	54.962	21	214
1599	T1SSR43593	1	p3	(TGG)5	15	1072	1086	AACAATCTTCTTCGCTCAATG	54.87	21	AACATCAATGGCTTCGATTTC	55.191	21	222
1600	T1SSR43608	2	p2	(GA)7	14	1130	1143	AGAATAAGAAAGAAGACGCCA	54.962	21	ACCAACCATGATTTACACTCA	55.115	21	203
1601	T1SSR43625	1	p3	(GAT)6	18	313	330	TTATCCTCCTCTCTTCCTGTT	55.101	21	TTTAGAAGTAGGTTTGACGCA	55.2	21	245
1602	T1SSR43632	1	p3	(CTT)7	21	3124	3144	AGAGAACTTCCTCCACACTTC	55.07	21	GCTTGATGAGAAGAGAAGGAC	55.75	21	140
1603	T1SSR43639	1	p3	(AGA)6	18	1544	1561	AAAGTGAGGAATCTTAGGAGC	55.014	21	CATTTTCGCGATTCAATGTTC	54.882	21	150
1604	T1SSR43654	1	p3	(GCA)5	15	561	575	AGGTAGACAGGAAGGATAGAG	55.014	21	GGATGAACTTGAGCTTGAATC	54.934	21	101
1605	T1SSR43658	1	p3	(TGC)5	15	820	834	CTGTTGTAGCTGAGGAATTTG	54.87	21	CTACAACAGCAGCAACAATTA	54.788	21	108
1606	T1SSR43665	2	p2	(TA)6	12	1170	1181	AAATTAGTCCAATCCTGAGGG	54.952	21	TCCTGGAATGACACATGATTT	55.171	21	242
1607	T1SSR43677	2	p2	(TC)9	18	1654	1671	GTTTGGAAATTGAAGGTACCC	55.007	21	TTTTCCAGCTGCAAATATCTG	54.808	21	169
1608	T1SSR43688	1	p3	(ATC)5	15	458	472	GAGATGATCAGGGAGAGAGAT	55.453	21	AAAGAACCCAACTGATCAGAA	55.034	21	245
1609	T1SSR43695	1	p2	(GT)6	12	418	429	GGCAACAAGTTTATTTCTGGT	54.93	21	TTGACATCTCACCTTCAAAGT	55.066	21	248
1610	T1SSR43751	1	p2	(TC)8	16	470	485	AAAGAACCACCAGAAGAAGAA	54.965	21	AAATCCAGCCATTAATGAACG	54.885	21	248
1611	T1SSR43775	1	p2	(CA)6	12	1636	1647	TTCCTTATAATCGCTCCAGTC	54.927	21	CAGACACCAAATACAACACTC	54.817	21	231
1612	T1SSR43784	1	p2	(CA)7	14	1208	1221	CAGTCAAAATCGTCTCAATCC	54.978	21	TTAGAGTTTGACGTGATACCC	55.084	21	159
1613	T1SSR43786	2	p3	(GAG)5	15	429	443	ATGATCCGTTTAGTTTCGTCT	55.071	21	AAATCCGAAACCAAATCAGTG	55.029	21	238
1614	T1SSR43787	1	p6	(GAGGGA)4	24	3116	3139	AGAGATGACCAACAAAGGATT	54.804	21	TCCTTCTTCTCTCTCCCTTTT	55.605	21	183
1615	T1SSR43797	1	p2	(TG)6	12	573	584	CGTTACATAGTCGATCCCATA	54.487	21	TACGTCTTTGTCATTCCCTTT	55.156	21	249
1616	T1SSR43800	1	p5	(GACCA)4	20	1594	1613	CGCTGGAAAATGAAGAGAAAA	55.06	21	GCAGCCAGATATTCATGTTTT	54.872	21	174
1617	T1SSR43833	1	p3	(GAA)5	15	359	373	GAGGATCCGAGAGAGAGATAT	54.998	21	TGCCACAATTCCATTTATTCC	54.755	21	241
1618	T1SSR43833	2	p3	(TTA)7	21	1029	1049	TAAAGTTGCTTTGTGGTTCTT	54.41	21	CCTTATCCTTCCTCTTCTTACC	55.41	22	151
1619	T1SSR43833	3	p2	(TC)7	14	1449	1462	TTAGACTACTGAGCTGTTTGG	54.994	21	GTTGGCTATCATAGAAGGGAA	54.783	21	211
1620	T1SSR43843	1	p2	(AG)8	16	1730	1745	AGCCGTGAAGTTAAAGATACA	54.975	21	AGTTTTCGGTTTCATAAAGGC	55.039	21	165
1621	T1SSR43851	1	p3	(CAC)5	15	963	977	TCTCTTTTCTGACCTCATGTG	55.261	21	TGGTTGTTTTCATGTTTTGGT	54.949	21	215
1622	T1SSR43856	1	p3	(TGA)5	15	443	457	ATCTATCACTAACATCGGCTG	55.013	21	GATGAAGTATGAGGAACAGCT	55.113	21	202
1623	T1SSR43926	1	p2	(TC)8	16	1623	1638	AAATCAGAGACTTTGAGGGAG	54.936	21	GGGAGTCTGATTCTTCAACAA	55.52	21	205
1624	T1SSR43934	1	p2	(AG)8	16	1552	1567	CTGTGCCATAATAAACACCAG	54.918	21	TCCAGACACCATAAATGTGAT	54.604	21	130
1625	T1SSR43948	1	p3	(GTA)5	15	347	361	TGGCTTTAGAGTTTGAGAGAG	54.981	21	AAGAGTAAAGAGGGTCATGTG	54.949	21	174
1626	T1SSR43950	1	p3	(TGG)5	15	4148	4162	TTTTGAGGTCTGTTTTGTTGG	55.077	21	CCTCCTTATCACTACTACCCT	54.995	21	101
1627	T1SSR43969	1	p3	(ATA)5	15	1554	1568	CCTTTATTGGCTTCGTTTGAA	55.042	21	TGTCAATTCAGCAGAGAGATT	54.939	21	192
1628	T1SSR43989	1	p3	(GCA)5	15	1146	1160	CTAAGTGTGGAAGATCTGGTT	54.949	21	TGTTAGAAACCCATCCTCATC	54.998	21	233
1629	T1SSR44	1	p2	(AG)9	18	1013	1030	TTATGGTCGAAGTTATGGAGG	54.83	21	ATTGCATTAACCACCTTGTTC	54.997	21	183
1630	T1SSR44024	1	p2	(AG)8	16	2427	2442	ACAATAAAACAAACAGACCCG	54.975	21	AAATACTGACCCAATTTTCGC	55.105	21	233
1631	T1SSR44031	1	p3	(GAG)6	18	1945	1962	AATGATGAAAGCAAGAGGAGA	54.906	21	CTGTACTTAAAACTCGGACGA	55.429	21	148
1632	T1SSR44036	1	p3	(TGC)5	15	1569	1583	ATCCCCAGTTCATCAAATAGG	55.021	21	CTTGCCTCTTCATCTACTTCA	55.049	21	116
1633	T1SSR44046	1	p3	(TCG)5	15	1517	1531	GACTTTGCTGATGACATCTTC	54.965	21	TACCCAAAAGCAAAACCAAAA	54.929	21	193
1634	T1SSR44059	1	p3	(GAG)6	18	2292	2309	GGTAGTTTATGTCGTACGGAT	54.981	21	AATTCAAAACACTCAGCAGTC	54.981	21	134
1635	T1SSR44087	1	p3	(GAG)6	18	3659	3676	ACCAAATCTCCTCCAATGAAA	55.07	21	CAAGCATTCAAGTCCAAGAAA	54.952	21	235
1636	T1SSR44087	2	p5	(AAACC)4	20	3820	3839	GTGAGTTTCAAGAGGACCATA	54.962	21	AATGCTTACAGACAAACCAAC	54.962	21	130
1637	T1SSR44102	2	c	(TGA)6agatcagaattattagaagtagtacttttagaagtacctgttgatgaagatgttgatgatga(AGT)5	95	482	576	GGACTTTCTTCTCTACAGCTT	54.978	21	AGAAGAAGCTTGGAAGAAAGT	55.05	21	246
1638	T1SSR44102	3	p3	(TCC)5	15	827	841	TCCTCATCTCTCTTCACCATA	54.919	21	AGAATTTGTTGTTGGTGGATG	54.92	21	238
1639	T1SSR44102	4	p3	(ATG)6	18	1030	1047	CATCCACCAACAACAAATTCT	54.92	21	TCTCAAATGTATGGTCCTGTC	55.03	21	218
1640	T1SSR44107	1	p2	(TC)8	16	2194	2209	TCCAAACCAGCTATGATGTAG	55.098	21	AATCCCTAATTTTGCCCAGAT	55.174	21	186
1641	T1SSR44115	1	c	(GAA)5tgttaatggtgatccgtacatttgcaatcactttctcgagaaaattttgttttctctttctctgtctctct(CA)8	102	1621	1722	AAAACCTTGGACTTGAAGTTG	54.785	21	TATTGAGCGCTTCTTACAACT	55.35	21	250
1642	T1SSR44121	2	p3	(ATG)7	21	988	1008	GATTGTCTAGATGTCTGAGCTG	54.25	22	CAAGCTGTTTGCTGACTTAAC	55.46	21	134
1643	T1SSR44148	1	c	(CTT)5caatctccgtcgcatacgagccctaatttcaggactctcttcaacatcgaagac(CTT)6	87	2859	2945	TTCAGCTTCATTTTCTTCACG	55.091	21	CAAGGACGACATAGACAGTAT	54.604	21	206
1644	T1SSR44157	1	p3	(TTA)6	18	339	356	GCGGTATTATTTCCTTTGCTT	54.895	21	CCATTTGCTCCTTGAGATAGA	55.085	21	135
1645	T1SSR44198	1	p2	(CT)9	18	498	515	AAAACTCACTCACTCTCTCAG	54.933	21	GTTTCCAGATCTCTTCGTTGA	55.653	21	102
1646	T1SSR44236	1	p3	(TGT)5	15	1640	1654	TTCAAACGCATGAGATAGACT	55.062	21	TCACAAACTGATAAGCGTACT	55.007	21	144
1647	T1SSR44253	2	p3	(TAT)5	15	324	338	GTAAGGAGAGAGTTTCCCATC	55.123	21	TTCCAAGCTCGATTCTACTAC	54.892	21	196
1648	T1SSR44277	3	p3	(TGG)7	21	1468	1488	GGTGGGGCAAATAATAAGA	55.09	19	TGAAAAGCACTCATAGGGATA	55.08	21	137
1649	T1SSR44277	4	p3	(GCT)6	18	1616	1633	TAATAAGAATGGTGGTGGTGG	55.262	21	TTACCCATTTGACCCATTTTG	54.588	21	198
1650	T1SSR44284	1	p2	(CT)9	18	880	897	TTCTTCACAACACTTTTCCAC	54.831	21	CGAAAACTGAACTGGCATTAA	55.073	21	187
1651	T1SSR44305	1	p3	(TCC)6	18	3547	3564	GGAGAAGGAAAATGCATGTTT	54.984	21	AAGAGAGATGAGGTGCAGA	54.999	19	234
1652	T1SSR44327	1	c	(AAAAC)4caatcggagaaaccagcgacagagagagaatgaattccggctgggtttctgccgccgacgagagcggggctagagcaagca(CTG)5	116	2219	2334	ATCAAGAACCAAAACTTCACG	54.994	21	AACACTTTCTCAAATTTCGCG	56.015	21	197
1653	T1SSR44349	1	p3	(GTT)5	15	1349	1363	AATCTTGCATGACCTGTTCTA	54.919	21	ATTGTTGTCTCGTAGTCAAGT	54.927	21	177
1654	T1SSR44350	1	p3	(AAC)5	15	541	555	GAGTAAGATAGCAACTGGGTT	55.027	21	CCTACATTTCCTCTTGTCAGT	54.949	21	250
1655	T1SSR44355	1	p6	(GCCTGA)4	24	859	882	CTAACATCCTTAGCTAGCTGG	55.288	21	ATCTGACATACTGGGAAACTG	55.017	21	213
1656	T1SSR44380	1	p3	(AGA)6	18	360	377	AGTGCTTATCTTGGAATTCGA	55.03	21	GAGTAACTTGCTCGGCTG	55.51	18	118
1657	T1SSR44420	1	p2	(TC)9	18	996	1013	ATTTTGTCTGCGATTCTTGTC	55.155	21	ACCTCCTCTCCTAAAACCTTA	55.012	21	159
1658	T1SSR44426	1	p2	(AG)6	12	1257	1268	CTTTGCAGGCTAAAGAAGAAG	55.142	21	CGACATTCATTATCGTCAGAA	53.892	21	167
1659	T1SSR44433	1	p3	(CGC)5	15	3142	3156	CTTCATATTCTTGCTGGTTGG	54.905	21	GGGATGAAATCGATGAAGAAG	54.452	21	250
1660	T1SSR44434	1	p3	(GAA)5	15	3846	3860	GAAATCGAGAGTGAGAGAGAG	55.025	21	CAGTCCAGTCCAGTTTATGTA	54.684	21	144
1661	T1SSR44462	1	p6	(GACATC)4	24	3475	3498	CAACAAGTCTCCATCTCCTTC	55.983	21	GTTTGCGTTTTGTGTTGAAAT	55.006	21	234
1662	T1SSR44466	1	p3	(ATG)5	15	316	330	AAGAAAAGTTTGCCTCGAAAA	54.798	21	TCCATAGCATTTGTAGCTGAA	55.001	21	239
1663	T1SSR44495	2	p3	(TCA)5	15	2740	2754	TGGAATGATTTGTACGGAGAA	54.946	21	GGTGTTGTCAGAATTTCCTTC	55.057	21	193
1664	T1SSR44521	2	p3	(ATG)5	15	685	699	CCTTCATCTTTGACAACACAG	55.079	21	TTCGCTTCTCTCTTCAGATTT	54.981	21	156
1665	T1SSR44530	1	p2	(TA)6	12	741	752	GTTTTGATGGGGAGAAGATTG	54.805	21	TCTCTAAACCCCTCTCTTTCT	55.031	21	144
1666	T1SSR44539	1	p4	(AAAG)6	24	237	260	ATCTCAGCACCTTTCTTTCTT	54.94	21	TACAAGGCTGCTATTGCTATT	54.66	21	150
1667	T1SSR44564	1	p3	(TTC)5	15	656	670	CATGAGCAGAGTTGAAATCAG	54.956	21	ATCTGGAATTCTAACTGCCAA	54.886	21	140
1668	T1SSR44575	1	p3	(GCA)7	21	757	777	TCAACAATGGAGTCAGCTAAT	54.97	21	CAAGGATGTAGCATTTCTGTT	54.58	21	138
1669	T1SSR44582	2	p3	(GGT)6	18	361	378	GAGCCTGTGTAAACTGTGAAG	55.12	21	GATCATCCTTGTACCTGTTGA	55.05	21	151
1670	T1SSR44584	1	p3	(CCG)5	15	874	888	AACAATCCCTCTCTCCATTTT	54.77	21	TCTAACAAACAAACAGCACAG	54.93	21	105
1671	T1SSR44600	1	p2	(AG)8	16	1259	1274	GAAATCAAATGGAACCACGAA	55.042	21	AATATGGGATCCTCGTAAACC	54.861	21	212
1672	T1SSR44614	1	p6	(TTTTTC)4	24	1648	1671	CATCCCCATTAAGTGACAGAT	55.053	21	TCTAGACAGAGCTTTGTTGAG	55.013	21	203
1673	T1SSR44630	1	p3	(GGT)6	18	3396	3413	GGATGAGGGTTTGGGTTTT	55.229	19	GATCAATCAATCAATCGCGAT	54.903	21	229
1674	T1SSR44637	2	p2	(AT)7	14	2483	2496	TGTGAAAGTTGTGGACCTATT	55.047	21	CTAACACCCTTTTGCTTTCAA	54.866	21	144
1675	T1SSR44639	1	p3	(ATG)5	15	1443	1457	AATTGTCAGACATGGAGGTAG	55.017	21	AACAAGCTTCAACCAAATCAG	55.227	21	208
1676	T1SSR44650	1	p2	(GA)6	12	2708	2719	TTGACAGAGATTGATCGTAGG	54.882	21	TAAGTGGTTTCTACAAAGGCA	55.06	21	243
1677	T1SSR44659	1	c	(GAT)5gaaggctatgcgatgatgtaaacagtaggatcgggttgt(TA)7	68	481	548	TTGGTTCCAGATCTGAGTTTT	55.034	21	CCACCGACATCTTTACACAT	55.466	20	250
1678	T1SSR44660	1	p3	(TTG)5	15	1522	1536	CGGCTAACTTTGAGTATGTTG	54.991	21	TTGGCTTTGAGGTTACTTTTG	54.866	21	237
1679	T1SSR44668	1	p3	(AAG)5	15	1249	1263	TTTTCAGGCCTCTTGAGATAG	55.017	21	TGGCTGCTCTTACTTCAATAA	54.933	21	186
1680	T1SSR44678	1	p3	(TCT)5	15	1021	1035	ATTCATCCCAGTAAGAACCAG	54.985	21	CTATTTCATGCCTCCCAAAAG	54.872	21	222
1681	T1SSR44678	2	p3	(GAA)5	15	1137	1151	GGTGAGTTGAAGAAGTAGTCA	54.927	21	TAAACCCATCTCCCATTTTCA	54.766	21	162
1682	T1SSR44685	1	p3	(TTA)5	15	1236	1250	AAAAGCATAAGAGGGTAGGTC	54.994	21	TTCTATGAAATTGGGGACTCC	54.965	21	205
1683	T1SSR44688	1	p3	(TAT)5	15	428	442	ACTTTAACTCTCATGGTCACA	54.502	21	ACAAGAAAGTCCATCACAAGA	55.066	21	166
1684	T1SSR44694	1	p3	(CAT)5	15	357	371	TCATCCTCTGTTTGTGAAGTT	55.066	21	AGGAGATGAGTGCAACAAATA	54.919	21	212
1685	T1SSR44699	1	p3	(AGA)5	15	341	355	GAAGAAGAAAGGGCTGATAGT	55.014	21	CCTCCTCAGAAAACCCATATT	54.952	21	205
1686	T1SSR44699	2	c	(GGT)8aa(TGG)5aagaggttggggtccgcagtcgcagcaaggaggtcgtggagtttatggcgggggccggggtcgtggacca(CAG)6	129	4930	5058	GGAAGTGGTAGTGGTAATGAA	54.942	21	CTTGATATTCAGAGGGTCCAC	55.47	21	199
1687	T1SSR44715	1	p2	(GT)11	22	954	975	TGAGAGGCTTGTATGAGAGAA	55.26	21	ATCCATATTTCCATCCTTTTC	54.71	21	158
1688	T1SSR44724	1	p6	(TTTGTG)4	24	408	431	TTTTCTCTCACGTTTCACTCT	55.138	21	ATTATCCAAGAACTCCACCAC	55.277	21	189
1689	T1SSR44743	2	p3	(AAT)5	15	2092	2106	TTGATTTCGATGATTGGTCCT	55.28	21	TTCCTCTAAACTTGCTGACTT	54.783	21	235
1690	T1SSR44752	1	p4	(TATG)5	20	873	892	TGTGTTTCTTGACTTTAACCTG	54.73	22	GGAACAAAAACAACAGACTTG	54.94	21	156
1691	T1SSR44756	1	p5	(CAATC)4	20	1599	1618	AAGAGCCATACCGACAATAAA	55.011	21	CTCCCAATTGTGTATTCCTCT	54.985	21	170
1692	T1SSR44756	2	p2	(GA)9	18	2868	2885	CAAAAAGAGTGGTTCTTGAAA	54.77	21	ATCTAGCCTTTAGGCTGTTG	54.01	20	171
1693	T1SSR44756	3	p3	(CCA)5	15	4920	4934	TGGTTCATCATGTCTGCTAAA	55.215	21	CAGGATGGAGATTGAAGGATT	55.04	21	220
1694	T1SSR44773	1	p3	(GTT)5	15	356	370	TGTGTTTGTGAGTCCATTTTC	54.898	21	CCTCGGAACAATAGAATCTCA	54.849	21	231
1695	T1SSR44777	1	p2	(TC)8	16	1911	1926	TTTTCTGCTCTGTTCTCTGTT	55.376	21	TGAGAGCGGAAAGACTAGTAT	55.634	21	114
1696	T1SSR44794	2	p3	(TCT)5	15	2558	2572	TGATCATCTTGCTTCTGTGAT	55.007	21	CAAACAACCAGAGTGAACAAA	55.109	21	212
1697	T1SSR44794	3	p2	(AG)8	16	2762	2777	TTTGTTCACTCTGGTTGTTTG	55.109	21	AAAATGACGAATGAGGAGCTA	55.03	21	216
1698	T1SSR44819	1	p3	(CTC)6	18	173	190	ACATCATCATCAACAACCACT	55.24	21	AGGATTCTGATGATCAAAGGT	55.22	21	153
1699	T1SSR44820	1	p3	(TGG)5	15	1319	1333	CATAGAGTGGGTTTTGAGTGA	55.243	21	TACAACACTCCATCATCATCC	55.098	21	102
1700	T1SSR44825	1	p3	(TTC)6	18	512	529	GCTATAACCATTGGCATGAT	55.13	20	GGAAAGATGCTTCTAAGGAGA	55.43	21	149
1701	T1SSR44851	2	p6	(GGAAAC)4	24	585	608	TCGAATAAGGATCAGAGTGTG	54.882	21	ACCAGGAGTGTCTCTAAGATT	55.417	21	249
1702	T1SSR44867	1	p3	(CCA)5	15	942	956	TTTCTGGAGCTGATCTTCAC	55.082	20	GCTACTCGATTCTCTTACCAA	54.892	21	205
1703	T1SSR44877	1	p2	(TC)8	16	991	1006	TGTGGGTAATTTCAAACTCCT	55.014	21	TGTGTTTTGTTGTTCATGGAG	55.175	21	247
1704	T1SSR44877	2	p3	(GTG)5	15	1163	1177	TTCTGTCTCTCTCTCTCTCTC	55.03	21	CTCTCTGCAACAAAACCATTA	54.399	21	224
1705	T1SSR44888	1	p3	(CAC)5	15	1072	1086	TCAACTTGGTGAAATGCAAAA	55.049	21	CTATGCAGTATCCTAACTCCC	54.701	21	204
1706	T1SSR44894	1	p3	(CTC)5	15	989	1003	TGCAATTTTCCTAGTAGCCAT	55.25	21	AATAAACGGGCTAGATGGAAA	54.978	21	202
1707	T1SSR44906	1	p3	(ATG)6	18	481	498	GAAGGTAACATTCAAGCATCA	55.39	21	CCATCCTACATTCAGATACCA	55.03	21	193
1708	T1SSR44909	1	p4	(AATC)5	20	1357	1376	CACACATAAATGGTCTCTCTCA	55.32	22	GGTGTTTCGTTTCAGAATTT	54.35	20	146
1709	T1SSR44928	1	c	(TAG)7caacagcaatatcatttgga(TTC)7	62	977	1038	GGTTTTACAGAGCTCTTCCTT	54.56	21	ATCCAAATGATATTGCTGTTG	55.19	21	151
1710	T1SSR44928	2	p3	(GAG)5	15	1255	1269	TAGGTGATGTCTGTGAAGAAC	54.994	21	ATTTGTTTGAGCATGCAAGAC	55.947	21	169
1711	T1SSR44934	1	p3	(GAT)5	15	2187	2201	AATGGTCTTATCTGGTTTCCC	55.246	21	GATACCCTCACCACGTAATAG	55.035	21	249
1712	T1SSR44946	1	p2	(AT)6	12	1002	1013	ATGAGAATGGTTACTTGAGCA	54.919	21	AATCGGTATCCAAACAAAAGG	54.441	21	192
1713	T1SSR44969	1	p2	(AG)7	14	1487	1500	GATAGAGCGACATCAAGAGAC	55.721	21	AGTGGAGCTCTCTTTAATTTT	52.729	21	169
1714	T1SSR44972	1	p2	(AT)6	12	4945	4956	TTTACTGTTGTGTTGCTTTCC	55.185	21	TGGGAACTTTTGAATCATAATCT	53.956	23	250
1715	T1SSR44992	1	p2	(AT)7	14	816	829	CAGGATTCTTTAAAGTCTGCG	54.978	21	AATGTCAACGTTGTCCCTTT	55.779	20	213
1716	T1SSR44999	2	p3	(AAC)6	18	1512	1529	TGAAGAGTACATGGAGAGAGA	54.883	21	CCTCCAAACCATGATGAGTAT	55.053	21	172
1717	T1SSR44999	3	p6	(ATGAAG)4	24	2078	2101	TTGCATTACCCATAACCCTAG	55.047	21	CGATGAAGAGAAGTTGGAGAA	55.367	21	109
1718	T1SSR45003	1	p2	(AC)6	12	1503	1514	GAACACTGATCCAAGAAAACC	55.057	21	CCCTTCTTTTGCCTTTTGTAT	54.606	21	244
1719	T1SSR45009	1	p3	(TGA)7	21	650	670	GCTGCTCAAAGATTTCTAAGG	54.934	21	GCTGATCGAATTCTTGTCAAA	54.883	21	116
1720	T1SSR45045	1	p2	(AG)9	18	817	834	TTCTTCTCCTTCATGTCCATC	55.017	21	TTCTCCTTTTCTCATCACTCC	54.949	21	240
1721	T1SSR45046	1	p5	(TTTTC)4	20	2920	2939	GGTTTTCTCCCTTCATCTGTA	54.929	21	CCTCAGCTCTCCTATTCAAAA	55.017	21	222
1722	T1SSR45076	1	p5	(TGGTC)4	20	5609	5628	ATGAAAAGGGGTTTTGGTAGA	54.981	21	GAAAGAAAAGGCCACAAGAC	55.09	20	113
1723	T1SSR45084	1	p2	(AG)10	20	78	97	AGCAGATACAGAGTTGCAAAG	54.96	21	AATGTCATTCCATATTTGCTG	55.19	21	149
1724	T1SSR45097	1	p3	(CCA)6	18	2214	2231	TCTCTTTCCTGATCTTCTCCT	55.12	21	CGAGTCTTTGATCCGATATGA	55.057	21	171
1725	T1SSR45125	1	p3	(TCT)6	18	1257	1274	TAGGGAGCTCGATTTCAATTT	54.998	21	GACTATTGGTACTGGTATGGG	54.894	21	143
1726	T1SSR45149	1	p3	(GTT)7	21	481	501	TTCGACGTTCAGGTATAAACA	55.032	21	AGATAACACCAAACACTTCGA	55.187	21	146
1727	T1SSR45170	1	p3	(TGT)8	24	1857	1880	CTTCTCATCTTCTGCTCTAGG	54.952	21	CCCAAAACCCTCAATCTCTAT	54.952	21	248
1728	T1SSR45176	1	p3	(GGT)5	15	603	617	TACCCAGGTAAGTTAAGAGGT	55.025	21	TAATGTGACGATGACAACTCA	55.01	21	204
1729	T1SSR45189	2	p2	(CT)6	12	1039	1050	GGTGGAAAATAAGGTGCAAAA	55.19	21	TAAACTCAAAGATCGGATCGT	54.795	21	226
1730	T1SSR45199	1	p3	(ATC)5	15	1040	1054	TCCTTCACAAACAACCACTAT	55.047	21	AAATAAGGGTGGTTGTTGAGA	55.014	21	147
1731	T1SSR45200	1	p3	(CTG)5	15	867	881	TAGTAAAGGCGTGTAATGGAA	54.677	21	GAATCACAACAAACCATGACA	54.965	21	118
1732	T1SSR45210	2	p4	(TTCT)6	24	1486	1509	ACAAGCTCATCAGTCTGTTTA	54.884	21	TTTCCGCCAAATCTTCGTAAT	56.24	21	247
1733	T1SSR45211	1	p3	(TGT)6	18	2169	2186	AGCTTCCATGATACAAAGTGA	54.919	21	AATGGGATCTACAATGAGCAA	54.955	21	250
1734	T1SSR45211	2	p3	(TGA)7	21	2606	2626	GAACCGATGAAAATTGTGGAA	55.042	21	TGCGAGGTTCACTTCTAATAA	54.697	21	146
1735	T1SSR45224	1	p6	(CTCGTG)4	24	446	469	ACAAGCATTCGATCTGATGTA	55.129	21	CGTATTAGGATTGAGGAGCAT	54.981	21	173
1736	T1SSR45224	2	p3	(GAA)5	15	1407	1421	AAGAGGAAGTATCTCAGCAAC	55.046	21	ACCTTCTAGAAACCAACAACA	54.978	21	192
1737	T1SSR45224	3	p2	(AG)10	20	1586	1605	TGTTGTTGGTTTCTAGAAGGT	54.978	21	CCTCTTTTGCAGTGAATTCAA	54.952	21	212
1738	T1SSR45224	4	p3	(GAA)5	15	1763	1777	GGAGAGTAGAGAGAGAGAGAG	54.914	21	GTTAGTTGACAGTGGTGGATA	54.975	21	230
1739	T1SSR45224	5	p3	(CAA)5	15	2148	2162	CACAAAATTCCTACATGTGGG	55.096	21	AGACATTTCGACCACCATATT	54.998	21	239
1740	T1SSR45233	1	p3	(ACC)5	15	4215	4229	TTTTCACAGTCCACCTTAGTT	54.978	21	TGAGTGTCTGAATGTGAGTAC	55.026	21	145
1741	T1SSR45246	1	p2	(AC)6	12	1632	1643	AGTTCAAGCTCAAAATTTGCA	55.132	21	GATTGGTTTGGTTTGACACAT	55.209	21	212
1742	T1SSR45249	1	c	(AG)6ttagggatgggtagtgatagcaagaagagcggcggcaatgtacag(GGA)6	75	563	637	TCTGTTAGAGAGAGAAAGTGA	53.029	21	CCGACAATCTCCTTCAAATTC	54.946	21	156
1743	T1SSR45270	1	p6	(GCATCA)4	24	596	619	TCCAACCTCATTTACCAGTTT	55.014	21	TACAGCCTGCTCATTTTGATT	55.841	21	138
1744	T1SSR45286	1	p3	(CAG)6	18	781	798	TTAAATATCTGGGAATGGGCC	55.366	21	GATTTATAGGTTGTTGTGGGC	54.895	21	124
1745	T1SSR45290	2	p3	(CAG)8	24	1980	2003	CCTTGAATGAAGCGTTAACTG	55.532	21	CTTTAACCGGTCCTCATACAT	55.107	21	227
1746	T1SSR45318	1	p3	(TTC)6	18	1740	1757	ATAATGGGTGTGTTGAGAGAG	55.017	21	TCAGAGTTTGAGCTTAACCAA	55.079	21	249
1747	T1SSR45318	2	p2	(AG)9	18	1891	1908	CTCTGATTTCTAGCCTTGGAA	55.017	21	TTATGAGTTCTCCAGCACCAA	56.932	21	143
1748	T1SSR45322	2	p3	(AAG)5	15	864	878	GACACAGAGAGAGAAGAAACA	54.946	21	TTTTCTGGTTTCTCATCGCC	56.34	20	127
1749	T1SSR45325	1	p3	(TGG)5	15	930	944	AGAAATGATGGTGTTAGAGGG	54.985	21	GTTTTCGAATCAGGCCTAATC	55.022	21	194
1750	T1SSR45338	1	p3	(GAA)5	15	1497	1511	TGGATCAATCTGGTTCAAAGT	55.103	21	ATGAAGCCACTCAAATGTTTC	55.016	21	204
1751	T1SSR45340	1	p2	(GA)7	14	3699	3712	GACGAAACAAAATTGGGTACA	54.988	21	TCTCTCTCTCTCTCTCGAAAA	54.946	21	216
1752	T1SSR45340	2	p2	(GA)9	18	3831	3848	GACGAAACAAAATTGGGTACA	54.988	21	TCTTTCTCTGGTCTTCTCTCT	55.083	21	244
1753	T1SSR45415	1	p2	(CA)8	16	2692	2707	TTTTCCATTATCAAGCTGGTG	54.43	21	TGAACTTGTCATACCCTTTGT	55.047	21	161
1754	T1SSR45416	1	p3	(TGA)6	18	342	359	CTTGATCTGATGTTGTTGACC	54.87	21	ACCGATGAAATGAAGAAATGC	55.191	21	226
1755	T1SSR45418	1	p3	(CAT)6	18	867	884	ATAGCAATTCTGACACTCTCC	55.113	21	GATGACTTGATGATTGAAGCC	55	21	184
1756	T1SSR45432	1	p3	(TTC)6	18	1299	1316	GGGAGATGTTGAAGGTTAAGA	54.929	21	ACAACTAACACAACTCCTCAA	55.011	21	246
1757	T1SSR45449	1	p3	(TTC)6	18	1855	1872	TATCTCCACCAAATTGTCCTC	54.998	21	AAATGGCTTCTCTAATGGGAA	54.853	21	210
1758	T1SSR4546	2	p3	(AAG)5	15	356	370	AATGATGTTGTAGGAGGACTG	55.017	21	TCGAACTAGAGAAGATGTCAA	53.8	21	151
1759	T1SSR45460	1	p2	(TG)7	14	982	995	GAATTGGCTGATGAGGTAGAT	55.15	21	TCGAGTCTTATCCAACATACAG	55.135	22	249
1760	T1SSR45482	1	p6	(CTCAAC)4	24	1624	1647	AGGATGCTAATTTCTTCGACA	55.03	21	TCTCGAGTATCAAAGGAGAGA	54.994	21	208
1761	T1SSR45500	2	p3	(ACA)6	18	331	348	CTTCCCTAACCCTAACAACAA	55.125	21	GCAGTCTTGTTTGTAGGAATT	54.395	21	208
1762	T1SSR45500	3	p2	(TC)8	16	2735	2750	GTAATCTCATTTGACGGTGTG	54.991	21	GCTCTTAATTATCAGCATGGC	55.142	21	233
1763	T1SSR45503	2	p3	(ACG)5	15	320	334	ACTGTGAACTGTGAAGAGAAA	55.03	21	GAGGGTATTGTGACACAGTAA	54.975	21	205
1764	T1SSR45517	1	p2	(AG)6	12	2172	2183	TGAAAATGCCTGTTAAAGCTC	55.029	21	TATCTCTGTGTCTGTAGTTGC	54.815	21	163
1765	T1SSR45538	2	p3	(TGA)5	15	1282	1296	ATGATGAGAGAGAAGCTGTTC	55.132	21	TCTCACTGTCATCTTCATCAC	55.08	21	237
1766	T1SSR45550	1	p3	(GCA)5	15	1414	1428	GTACTAGTGGTGCCATTACTT	55.039	21	TTGTAGTGGTTGGTATAGCAG	55.043	21	163
1767	T1SSR45564	1	p2	(AG)8	16	1600	1615	ACACAAACAATGATAAAGCGT	54.688	21	TGCTTGTAAATCCGGTGATAT	55.079	21	186
1768	T1SSR45565	1	p3	(GTG)5	15	1009	1023	GGTGGTTGGTAATTGATTTCC	55.074	21	GCACCATCATCAAGTTGAATT	55.084	21	153
1769	T1SSR45593	1	p3	(CAG)7	21	512	532	TGCTGCAGTTTCTTTAGTTTC	54.994	21	GAAGTAGAGACAACGGTAGAG	54.953	21	129
1770	T1SSR45604	1	p3	(TTG)5	15	1198	1212	AATCAAATCCAACAATGACGG	55.096	21	GAAATTGGAGATCACAGAGGA	55.017	21	229
1771	T1SSR4562	1	p2	(AG)7	14	604	617	ATCGTCTGCTTTTGTATACCA	55.043	21	GAGTCCGTTGATCTGGTATAT	54.356	21	127
1772	T1SSR45625	1	p3	(CTC)5	15	2435	2449	TTACTCGAATCCTTCATCACC	55.138	21	GCAAAGAATCAGCATCATCAT	54.959	21	218
1773	T1SSR45678	1	p2	(AT)7	14	2977	2990	ACTCAAGCTTTTATCAGGGTT	55.099	21	CAATTTTGGTTCCTCTAGCTC	54.561	21	219
1774	T1SSR45680	1	p2	(TC)8	16	2368	2383	ACCCTAGCGAATATGAATGAG	54.981	21	TTTTCATGGCGTTTCTATTGG	55.109	21	166
1775	T1SSR45680	2	p3	(CTC)5	15	2521	2535	GCCATGTGTTTTATGTCTCTC	54.946	21	GGAAGAAGAAGGAAGGAGAAG	55.323	21	206
1776	T1SSR45686	1	p3	(TTA)6	18	1420	1437	TGTGACTGAAGACATTGCTAT	54.952	21	GTTGTGAACTTATCGACACTG	54.956	21	228
1777	T1SSR45696	1	p2	(TC)8	16	1386	1401	TGCCATGTATATTGTGCCTAA	55.05	21	TGTGCTAGCAATGATCGATAT	54.984	21	215
1778	T1SSR45698	1	p2	(AT)8	16	397	412	ATAAGAAGCAGCCATCAAGAT	55.04	21	ACTTGTGTTGCTCTGTCTTAT	55.163	21	210
1779	T1SSR45698	2	p2	(AT)6	12	887	898	GTTTCGCTGATATGACATTCC	55.119	21	GGAGACAGTAGAAGCATTGAA	55.338	21	184
1780	T1SSR45711	1	p3	(CCA)5	15	456	470	ACAGCATTCTCAACTTAACCT	55.131	21	TGAATTACCTGGCTTCTCAAA	55.115	21	173
1781	T1SSR45725	1	p2	(AG)6	12	617	628	GATGATCTGACTGAGGAAGAG	54.952	21	TCTTCAGCCTCAACATTCTTT	55.414	21	143
1782	T1SSR45740	1	c	(CA)10ctcc(CT)6	36	1947	1982	AATCGATCTGAGCCTACAAAA	55.03	21	TTCTCTGTTTGTTGTTTTGCA	55.013	21	194
1783	T1SSR45755	1	p3	(ACC)7	21	1209	1229	ACCTCCATTTCTCTAGCTTTC	55.014	21	GGCTTCTTTCAATTGTAGTGG	55.124	21	147
1784	T1SSR45756	2	p3	(CAC)7	21	316	336	AGAGCAACAACAACAAGATTC	54.981	21	TTTAGCCCGGGATTGTTATAG	55.156	21	152
1785	T1SSR45782	1	p2	(CA)6	12	2873	2884	GTCAAACCCAGCAATTATTCA	54.721	21	GTTGTCTTATGTGAGAAAGCC	54.88	21	169
1786	T1SSR45791	2	p3	(TGG)7	21	815	835	GCAGTGGAAGTAAGAAGAAGA	55.27	21	AAGTAGTTCGAATTCTCTCCC	54.779	21	130
1787	T1SSR45791	3	p3	(TGA)6	18	2120	2137	AGAAAGAGAGAGGGAGAGATG	55.599	21	GGTTATTAGGCACACACTACT	55.039	21	245
1788	T1SSR45791	4	p2	(TC)6	12	2311	2322	GTAGTGTGTGCCTAATAACCT	55.039	21	TTCAGGGTTTGCTTTTGAAAA	54.949	21	112
1789	T1SSR45791	5	c	(GAAGT)4ggtat(TTG)5	40	2686	2725	TTTCTCTTGGATTGAAGCTCT	54.838	21	GGTGCTATGCTCTAATGGAA	54.91	20	245
1790	T1SSR45797	1	p2	(TA)8	16	1030	1045	TTTTCACTCACGGCATAAATG	55.139	21	CTCTGAAGCAAAACCGTAAAA	55.006	21	245
1791	T1SSR45809	1	p4	(ACAT)5	20	1693	1712	TCTGCCTCTATGACTAGCTTA	55.031	21	AAATCAACGGCTACATATCCA	55.079	21	122
1792	T1SSR45812	1	p3	(CAG)6	18	1552	1569	TATATGGTGGAGCAATGAGAC	54.884	21	AATTGTACTGTGAGATCCGAC	55.443	21	222
1793	T1SSR45820	1	p3	(CAG)6	18	4669	4686	CAATTGGACAGTAGAGGATGT	55.017	21	TCCAGACAACTTTCCAAGATT	55.034	21	151
1794	T1SSR45825	1	p2	(TA)7	14	2231	2244	CTAAGTTGGTTTTGCAATCGA	55.073	21	TTTTGGTTGCATTGCTGAG	54.785	19	201
1795	T1SSR45837	1	p2	(GA)9	18	2296	2313	AAAGATAAAGAGGGAGAGGGA	55.068	21	CTTCTTCTTCTTCTCCTTCGT	55.01	21	180
1796	T1SSR45837	2	p3	(AGA)5	15	2443	2457	GGAGAGAGAGAGAGAGAGAAA	54.998	21	TCACACTCCATCTTCTTCTTC	54.981	21	190
1797	T1SSR45851	1	p3	(GAA)5	15	553	567	ATTTACAGGTGGGGAAGAAAA	54.981	21	CTCCTACTTGCAGAACTAACA	54.994	21	106
1798	T1SSR45854	1	p3	(GGC)5	15	3735	3749	CAGTTGTTGGTAATGGTCAAG	55.06	21	TGTAGTTTGAGTGTCTCTTCG	55.342	21	224
1799	T1SSR45857	1	p2	(AG)8	16	316	331	TGATATTTCCTGGAACCTGAC	54.998	21	TTTTCTCCTTTCGTCGAATTC	54.556	21	243
1800	T1SSR45857	2	p3	(TGA)5	15	677	691	GTGGTGTTTGTAGTGTTTTGT	55.118	21	GATCTCTCAGTCGGATCACTA	55.822	21	240
1801	T1SSR45873	1	p3	(TGG)6	18	2337	2354	AATCAGTTTGTCTCATGTCCA	55.134	21	TTTTCTCTGTTGCTTGAATGG	54.952	21	207
1802	T1SSR45883	1	p2	(TG)6	12	766	777	CCATTTAGGTTAAGGTCCCAT	54.932	21	CACTAGATGACTGAAGATCGT	54.624	21	194
1803	T1SSR45889	1	p2	(AG)8	16	1914	1929	ATCATCTCCACAACAGCTAAA	54.919	21	CAATACGTTTCTTCATCCTGC	55.326	21	194
1804	T1SSR45903	1	p3	(GTG)5	15	1406	1420	AGGGAGGTTTTGATATGACTG	54.985	21	TAAATGCTTTCTCTACTGCCA	54.933	21	172
1805	T1SSR45909	1	c	(AAT)5aaccagaccttgccgatttaccgttctgcagtcaaatcaaccaaaaaatcaactacaataagttcactatcgattaacgattcgtacaaa(AG)8	121	2469	2589	TGACATATCAATTCCCGTACA	54.452	21	AAAATCTCTCGACAGCTACTC	55.185	21	219
1806	T1SSR45909	2	p2	(TC)8	16	2699	2714	AAACCCTAGATTTCGTTTCGA	55.264	21	AGCATGACAAGAAACAGAAAC	54.981	21	186
1807	T1SSR45927	2	p3	(AAC)6	18	372	389	TCAGGAAAACATGCAGAGTTA	55.147	21	GCATTTTCATCATGTCCTTGT	55.084	21	244
1808	T1SSR45927	3	c	(GGC)5ggtgggggtaataagaaaa(GTG)6	52	843	894	TCCCTAACAAGAATCATGGTC	54.998	21	CTTTCCACCCTTGCTATTTTC	55.093	21	233
1809	T1SSR45953	1	p2	(TA)7	14	670	683	GTGATCTCAGCCACAAATTTA	54.186	21	ACTTTTGTCTCTCTTCACACA	55.03	21	219
1810	T1SSR45959	1	p2	(AT)8	16	1122	1137	ACGAGGAAGTAGAGGAAAATG	55.058	21	AAAACTATACAACCCCAACCA	54.995	21	135
1811	T1SSR45966	1	p2	(AC)7	14	1827	1840	CCGATCATGCATATCGTCAT	55.584	20	TTCCTTCCTTTTCTACACCTC	54.861	21	227
1812	T1SSR45967	1	p2	(TA)6	12	304	315	CTGCTCTGTCTATCTTCCAAA	55.049	21	AAGTATCAGTATCAGGTGTGC	55.126	21	241
1813	T1SSR45992	1	p2	(AT)6	12	1061	1072	GAAGGATTGACAGCAGATTTG	55.209	21	GGGGTATACAACAACTCTAGG	54.826	21	182
1814	T1SSR46003	1	p2	(AG)9	18	350	367	CACTAGAGGGTCGATTTCTTT	55.058	21	AAACCCTTCATGTTCTTCGAT	55.491	21	180
1815	T1SSR46004	2	p2	(TC)7	14	1531	1544	ATATCTTAGCGGCATGGATAC	55.126	21	TTCGAACACTGAAAACAAAA	52.065	20	233
1816	T1SSR46008	1	p2	(GT)8	16	4557	4572	TTGCTTTAAGGTCTCTGCTAG	55.338	21	CAGATCTAAACCGTTCTCTCA	54.815	21	102
1817	T1SSR46009	1	p2	(TA)6	12	1797	1808	TGCGGACCATTATATTCAACT	55.079	21	CTACTTTCCCTCAACATCTGT	54.949	21	243
1818	T1SSR46019	1	p3	(ACC)5	15	1291	1305	TAAACAACCTTGAACATCCCT	55.014	21	GCCTGTATTTGAATGTTTGGT	54.997	21	141
1819	T1SSR46033	1	c	(TGT)5tggagctgctcttgttgttctttgagagtgcgtttttgaagatctagaagagaaggtcgtcct(TTC)5gtctccactaccttgcccattttttttttttacttt(TC)10	149	2702	2850	TCTTGGTGGTATTATTCGTCG	55.533	21	CTCTTGGGTCTGCAAATAAAG	54.838	21	245
1820	T1SSR46040	2	p3	(GAT)6	18	1155	1172	ACTTTGTATTGTGGGGAAAGA	55.014	21	AAATTTGTGTCCTCTGGTGAT	55.384	21	177
1821	T1SSR46040	3	p2	(AG)6	12	3535	3546	TCTATATTCTCTGCTTCGCTG	55.045	21	TGGCCACCTATTAACTGATTT	54.866	21	196
1822	T1SSR46048	1	p3	(ACC)5	15	2672	2686	TAAGTATTGCCTCTACCTCCA	55.196	21	GCAAGAAGAGTTGAGTGTAAC	54.846	21	221
1823	T1SSR46048	2	p6	(GCCACC)4	24	2846	2869	GTTACACTCAACTCTTCTTGC	54.846	21	GGAGGAGGAGGTGGATAC	54.965	18	186
1824	T1SSR46089	1	p3	(ACA)5	15	1856	1870	CTGGTAGATCTTTGCTTGAGA	55.049	21	CAACACCACCACTCATATTTG	55.127	21	125
1825	T1SSR46089	2	p2	(AG)9	18	2273	2290	CACAAACTACAGAGAAAAGCC	55.088	21	TCCTATCTGTCCTCATAACCA	54.899	21	196
1826	T1SSR46135	1	p2	(AG)6	12	1036	1047	GCTTCTGGGTGTTTGTTAATT	54.93	21	CCCACAAATTCTCTCTCTCTT	54.936	21	203
1827	T1SSR46140	1	c	(AG)6tagaagaggaggtcatgggagggcgagtagagatgatagagcgactc(AGTG)5	79	2002	2080	ATGATAAGCAGAGCGAGAGA	55.36	20	CTTGCCTTCTCAACCTAAACT	55.46	21	153
1828	T1SSR46161	1	c	(GAA)5gcagagatgcgaagaatatgc(AG)6	48	1300	1347	TTAAATTCTCTCTCTGCGTGT	54.994	21	CCTTTAGCTTTATCGCCAAAA	54.831	21	221
1829	T1SSR46174	1	p3	(TGA)5	15	3115	3129	GAGGATGAGGATGATGATGAG	55.055	21	ATCATCATCGCCTTCTGTTAA	55.098	21	195
1830	T1SSR46178	1	p3	(ACA)5	15	1366	1380	GAGAGGAACCCGTAACAATAA	55.052	21	CCTTTAATGGCCAAGAAATCC	55.129	21	222
1831	T1SSR46196	1	p3	(GGA)6	18	2282	2299	TTTTGGGGACTTTGAGAAATG	54.541	21	CAGAAGTCGACAGTATGCTAA	55.2	21	180
1832	T1SSR46204	1	p4	(CCAT)5	20	360	379	GGCAGTAAAACATTGTGTGAT	55.029	21	CAAATGGTGTACTTGCTCAAA	54.965	21	154
1833	T1SSR46232	1	p3	(AGA)6	18	411	428	ACCACAGAATGAACACAGTTA	55.079	21	GATTACCTGTCCGCGATC	55.048	18	198
1834	T1SSR46261	1	p2	(TA)7	14	482	495	TAAGAAATCCTCACTTGCACT	54.851	21	ACACAGTTCACAAATCATTCG	55.091	21	179
1835	T1SSR46264	1	p3	(TTC)7	21	985	1005	AATCTTCACTTGTTTGTCAGC	54.981	21	GAGATATGGGACCTTGACATT	54.769	21	222
1836	T1SSR46264	2	p2	(AG)7	14	1855	1868	GTTGTACTGTTGCAAGTGAAT	54.994	21	CCTCTCGTCGTATCAACTAAA	54.937	21	188
1837	T1SSR46275	2	p3	(CTC)7	21	573	593	ATTTGTCAGAATGATGTTGGC	55.084	21	CCCTCTGCCCTTCTTTTATTA	54.965	21	233
1838	T1SSR46312	1	p2	(CA)6	12	1577	1588	TGTGCTCAATATTGTGATCATG	54.884	22	AAGAGAAGATGGGGCATTATC	55.118	21	238
1839	T1SSR46314	1	p2	(AG)6	12	1575	1586	AATTAGTGCTTCCAGTAGACC	55.027	21	AAGTCAAGTCTCGTAGTCATC	54.844	21	185
1840	T1SSR46322	1	p5	(TTGAA)4	20	1938	1957	TGGCAGAGGTAGTGAATTTAG	55.03	21	AAAACAAAAGCCTCAAAACCT	54.933	21	120
1841	T1SSR46325	1	p3	(TCT)5	15	521	535	AGAGAGAGTACACGACACTAT	55.023	21	AGATGATGATGACAATGGGAG	55.141	21	156
1842	T1SSR46328	1	p2	(TC)6	12	2357	2368	GAGATCGTACCTGTCAAAAGA	55.102	21	TTACGAGAAGAATGGAATCCG	55.522	21	112
1843	T1SSR46329	2	p2	(TC)7	14	425	438	GCAGTTTACAAGGTTTCGATT	55.07	21	CAAATCAATACTCGTGGTGTC	54.991	21	217
1844	T1SSR46337	1	p5	(TATCA)4	20	506	525	CATTCCTGCAGTCATAACATG	55.003	21	TCAAATGGAAATGGCAGAAAC	55.276	21	216
1845	T1SSR46339	1	p2	(TA)7	14	525	538	CTCGAGACATAGCATAAGTCA	54.704	21	GTATGCAAGTAGAGAGGATCC	55.01	21	184
1846	T1SSR46341	3	p3	(AGA)6	18	420	437	GAGCCAGTTAATTTGAAGTCG	55.26	21	CATATCAAAAGTCATGGCCTG	54.972	21	195
1847	T1SSR46343	1	p3	(TGT)5	15	593	607	CATAGTTGGTGCTCTAATTGC	55.013	21	ACTACAAGTGTACACATCCAG	54.994	21	218
1848	T1SSR46359	1	p3	(AGA)5	15	1673	1687	TGAAGAAGCAGATGAAGAAGT	54.871	21	AAAGGTTTCTCTCTTTCGCTA	54.894	21	142
1849	T1SSR46366	1	p3	(ACA)6	18	322	339	TCACTTAACTCCAACCAATGT	55.047	21	AGGAGGAGAACTGGAAGTC	55.319	19	192
1850	T1SSR46366	2	p6	(CAGCAC)4	24	2237	2260	TTAACTCGTATTGGGGAACTC	55.052	21	TCTTGATTTCATCGACACTGA	54.997	21	186
1851	T1SSR46381	1	p2	(AG)8	16	3781	3796	GGAGGAGTCATCATAGTCATG	55.001	21	TTTAGGGTTTCTTCTGGGTTT	54.912	21	188
1852	T1SSR46406	1	p5	(AAGAG)4	20	512	531	ACTAGACAGAGCAAGTGTTAC	55.023	21	AAACCCAAGAAAATCGACATG	55.029	21	250
1853	T1SSR46407	1	p2	(AG)6	12	1092	1103	GAGACTAGGGTTTCAAGATCC	55.123	21	ATCGCAGGAATTGTATTGGTA	55.079	21	121
1854	T1SSR46408	1	p3	(CCA)5	15	1673	1687	ACAAACTCCATGATTTCTTGC	55.016	21	GATGAGATTTGCACCAACATT	55.084	21	225
1855	T1SSR46423	1	p3	(GTT)6	18	1470	1487	GAGTGTTCATGTTGCTTGTAT	54.497	21	TTGTCTGTGTTTGAACTTGAC	54.864	21	245
1856	T1SSR46426	2	p2	(CT)8	16	3197	3212	GAAGCTGGAGAACGTGAG	55.11	18	AGCTCGATTACACTTCTACAC	55.197	21	230
1857	T1SSR46439	1	p3	(TGC)5	15	459	473	TTGTTTAGCCATTTTCTTCCG	55.042	21	AATAACCATCACCCCTACATG	55.034	21	246
1858	T1SSR46456	1	p3	(AAT)8	24	1987	2010	CGAGTGCTCAAGAATTTTACC	55.26	21	ACCCATTAGTTTCATCGATGT	54.998	21	166
1859	T1SSR46472	1	p3	(CAA)5	15	366	380	CTCCAACAATAACAACAGCAA	54.965	21	ATTCTGTTGCTGTTGAACAAG	55.257	21	194
1860	T1SSR46484	1	p2	(AT)6	12	2064	2075	AAATTACAAATGCAACCACGT	55.221	21	CGTTGAATTGGATTTTGGAGT	55.029	21	247
1861	T1SSR46494	1	p2	(GA)8	16	2672	2687	TGCGTTATGTACTTTGTCTCT	55.007	21	TTTCCATTCCTTCTTTGGTCT	55.001	21	178
1862	T1SSR46505	2	p3	(TTC)5	15	2985	2999	ATTACCTCCATTTGATTCCCA	54.533	21	CAGAAGCTGCATGAAAAGAAA	55.324	21	247
1863	T1SSR46515	2	p3	(AAC)5	15	1026	1040	GACGATTGAGAAACACATCTG	55.009	21	AGCTTCTCTACTTTCTTGTCC	54.978	21	164
1864	T1SSR46515	3	p2	(CT)6	12	2333	2344	GTGGTAATCGTATCTGGTAGG	55.035	21	GTCAAAACTGTATCTGAGCAC	54.912	21	147
1865	T1SSR46520	2	p3	(GTG)6	18	556	573	TTTGATTGATGCGTTTTGGTT	55.499	21	TTCAATCTCCATCCCCAAAAT	55.108	21	239
1866	T1SSR46526	1	p3	(TAA)5	15	1802	1816	TGTGTTGATGGAGGATTTACA	54.834	21	TGAAAGTTGATGATGCTAGGC	56.312	21	126
1867	T1SSR46534	1	p2	(AG)6	12	2052	2063	GCAACCATGAGTAAAAGACAA	54.688	21	TTCCTCCTATACACACACAAG	54.684	21	237
1868	T1SSR46543	1	c	(GGT)5tgtcacggtgtctgtc(GTCTCG)4	55	3592	3646	AAGACTTGTGATCCGACGAT	56.672	20	GAACCATTAAGACAGAAACCC	54.473	21	216
1869	T1SSR46567	1	p2	(AG)8	16	372	387	GCCATCAAAACTAGAGTCCTT	55.585	21	GTTCCTGTTGACATCATATGC	55.013	21	249
1870	T1SSR46571	2	p4	(TTTC)5	20	3736	3755	AAAAGAGTACACGGAAAGGAT	54.861	21	ATGCAGAAATTGATCGGTTTT	54.708	21	231
1871	T1SSR46579	1	p3	(TTG)6	18	1762	1779	GTGTACTTTACCGACAACTTG	54.872	21	TTTCTTTATCCCGAACAATGG	54.164	21	211
1872	T1SSR46583	1	p3	(GCA)6	18	1736	1753	CTGAGACAACAACAACAGATC	54.837	21	GAGCACATACACCACTATCAT	55.194	21	160
1873	T1SSR46606	1	p3	(CAC)7	21	1877	1897	AGAAAGAGAAAGGGAAAACGA	55.076	21	CCGCCATGGTAAATAAACAAA	55.09	21	204
1874	T1SSR46628	1	p3	(GTC)5	15	2786	2800	CAACAGGAAAACAGAATCGTT	54.994	21	GAGGGTTCATCATTTTCGATT	54.25	21	230
1875	T1SSR46629	1	p3	(ATG)5	15	403	417	CCATGCATACTGTTAGTGGTA	55.11	21	CAACTAGCAGCAGTAGTACAT	55.157	21	166
1876	T1SSR46633	1	p3	(CAT)5	15	1694	1708	ATAACAACAACATCCATCCCA	55.152	21	CTGGTCTGCACTTTGATTTTG	55.973	21	227
1877	T1SSR46652	1	p2	(TA)9	18	993	1010	AAATAAAACATGCCGAATCCC	55.142	21	CCATGGTGTGTTAACTGTTTT	54.866	21	122
1878	T1SSR46653	2	p3	(GGT)6	18	2346	2363	GCTTAAAAGACTGACGGTTTT	55.003	21	CTCACTCTTCTTCTTCCTTGT	54.901	21	240
1879	T1SSR46687	1	p2	(AG)6	12	2543	2554	CTCTGAGCATATGGAAATTGC	55.067	21	TGTGATTATCTAGCCCTCTCT	54.985	21	250
1880	T1SSR46696	2	p2	(CT)6	12	1996	2007	AATATCACAATTTTGGCAGCC	55.408	21	AGTACTGCCTTTGAATTGACT	55.131	21	235
1881	T1SSR46707	1	c	(GAA)8agaaataataatatttttggagaagaaagtgactttattgtaaagaaggaacctattggtttttgggttgatgatgattataatgatgatgatg(AGA)7	139	1757	1895	TTTGTCTGTGCTTAGCCATTA	55.506	21	GCATCCAACACCTCTTGATAA	55.944	21	238
1882	T1SSR46708	2	p2	(TC)9	18	351	368	ATCTCTGATCAGTTTCTGCAA	54.939	21	ACTGATGTGGGCTTATAGTTC	55.095	21	199
1883	T1SSR46710	1	p3	(AAG)7	21	1593	1613	AAAAGAGGAGGTGATGTTCTT	54.735	21	ATGGTCTTCTTAATGCCAACA	55.465	21	246
1884	T1SSR46719	3	p3	(AAG)6	18	639	656	AGGACTTGAATCTGGTTTTGA	55.034	21	CCCTTTTCTCCAGCTTCTTAT	55.265	21	236
1885	T1SSR46722	2	p3	(AAG)5	15	394	408	AAGAAGAAGACAACCAGACAA	54.998	21	CCTGGTCACTTCTTCTACTTC	55.365	21	202
1886	T1SSR46730	2	p3	(AGA)6	18	823	840	CAAAATCTCCTCCGGTACTTC	56.068	21	AATCTTGACCCTCTCTAAAGC	55.014	21	242
1887	T1SSR46733	1	p2	(GA)6	12	3644	3655	CAGAAGAAGTAAATGGCGATG	55.044	21	CCAGACGCCGGAATTTTC	56.512	18	149
1888	T1SSR46753	1	p2	(GA)8	16	1775	1790	TGCATACGAGGTAGATGAATC	55.026	21	GTGTATTTCTGGCGCTAAATC	55.4	21	207
1889	T1SSR46797	1	p2	(AT)9	18	1418	1435	TCCGAAAACCAATCTTCGATA	55.055	21	CTCTTTCATAGGTGTCATCCA	54.738	21	235
1890	T1SSR46805	2	p3	(GAT)6	18	788	805	AGAAGAAAATGGAGAAGCTTC	53.808	21	CCACACTACTTCATTCTCACT	54.981	21	191
1891	T1SSR46811	1	p6	(TTGGTG)4	24	563	586	CCAAGCTCAATCTCTCAATGA	55.673	21	GATGGGGCTTTTGATTTTCTT	54.952	21	247
1892	T1SSR46811	2	p6	(CCTCAG)4	24	1430	1453	TCGAAATCCAAACATGCAATT	55.001	21	GTGGCTGATTCTGGTTAAATC	54.914	21	155
1893	T1SSR46824	1	p3	(GGA)5	15	2061	2075	TAGAGATGTTGGGAGGAGAAA	55.402	21	ATTCTCGTACCACATCCATTT	54.998	21	140
1894	T1SSR46833	1	p3	(CTT)5	15	827	841	CACTATGGAGGCTACTTTGAA	55.03	21	TCGTGTACTATATGGGGAAGA	55.024	21	188
1895	T1SSR46839	1	p3	(ACC)7	21	981	1001	GTTCAACCAAAGGCCTAAAAT	54.897	21	TTCTTCAAATTCCTGCCTACA	55.115	21	189
1896	T1SSR46841	1	c	(CAC)8agccaccctcctacttccactcctactccaactccaaaaccagccaccccaccaccagcttacccaccaag(CCA)5	110	432	541	TCCTCAATTTCTTCCTTAGCA	54.535	21	TTGACTTTGGAGGGTGAAC	54.916	19	227
1897	T1SSR46847	1	p3	(CTC)5	15	846	860	TTTGATAGTACCATCCCAACC	54.978	21	TGAGAGGCTTGCAAAAGATTA	55.494	21	241
1898	T1SSR46870	1	p3	(TCC)7	21	733	753	CCAGAATGAAGAAGCATCCTA	55.085	21	GAATCGTACGGCTCTAATTTG	54.891	21	221
1899	T1SSR46874	1	p3	(AAC)5	15	571	585	GTTCAGGGAGAGACAAATACA	54.962	21	AAATGTTCCAAATCCTCCTCA	55.07	21	244
1900	T1SSR46875	1	p3	(TCT)5	15	1270	1284	CTCAGCAAAGTAATCGTCTTG	55.009	21	TACTCTCTCAACAAACCCATC	54.962	21	159
1901	T1SSR46876	1	p2	(TC)6	12	2527	2538	CACTCTTTGAACAATCCGATC	54.978	21	GGGGTTTTGTCCATTTTC	51.412	18	150
1902	T1SSR46889	1	p2	(AG)6	12	2593	2604	GTGGAGAGAGTAAGAGAGAGA	55.011	21	AAAACATGCTTGCAATCTCAA	55.2	21	110
1903	T1SSR46907	1	p2	(GA)9	18	2519	2536	TCAACCAAATAACGAAATGGG	54.735	21	TTAGGTTTGAATCCATGAGCA	55.184	21	245
1904	T1SSR46933	1	p3	(TCT)6	18	301	318	TAACGTCCAGAGCTTGTATTT	54.975	21	TGCATTGGATGAAAACTCAAG	55.02	21	224
1905	T1SSR46951	1	p4	(TTTA)5	20	1495	1514	AATCGTTGTAGCTGTTTTCAC	55.101	21	CAGTCACTTGAAACGTAACAA	54.701	21	106
1906	T1SSR46997	1	p3	(TTC)5	15	486	500	CTAATCCTTCTCTCTGCGATT	54.933	21	GGAAAACAACGATATCAGGGA	55.676	21	246
1907	T1SSR46997	2	p2	(AG)8	16	2636	2651	GAAGTATCTGGAAAAGGAGCT	55.014	21	TACCGTTTCTTAACCTTTGGA	54.789	21	244
1908	T1SSR47026	1	p3	(GCA)6	18	2465	2482	TGGTTCAGTTCTCCATTTGAT	55.103	21	GCAGCAACTACCATTGAAGAT	56.587	21	158
1909	T1SSR47036	1	p3	(TCG)6	18	1591	1608	CATTTCGGATTCAACCTCATC	55.013	21	CAAACATGATTGCTTTCCAGA	55.02	21	118
1910	T1SSR47037	1	p2	(TA)6	12	412	423	AGTCCCACCTTTGTCAATAAA	55.014	21	CTGTTTTGCGATTCCATGG	55.08	19	188
1911	T1SSR47049	1	p2	(TA)6	12	2050	2061	TCTCTTATGTTCATTCCCCAC	54.998	21	AAGAACAATGGAAAAGCACAA	54.755	21	122
1912	T1SSR47062	1	p3	(CCT)5	15	2610	2624	TGCCTCTTGTGATATCCTTTT	54.886	21	ACTTGTTCAAATTTCCTAGCG	54.784	21	200
1913	T1SSR47072	1	p3	(GAA)5	15	2781	2795	ATACTTGGTAGAGACTCCCAT	54.882	21	GAATGCTTCTACGAGTCTCTT	55.185	21	183
1914	T1SSR47105	1	p3	(ATC)5	15	1814	1828	GGCAGCAGTTATGTCATTTAG	55.013	21	AAATTGTAAAACATGTCCCCG	55.01	21	138
1915	T1SSR47106	1	p2	(AG)7	14	438	451	CTTTTCTCTCTTTGCCTTTCC	55.045	21	AGCTCCACTCTACTCATCATA	55.018	21	233
1916	T1SSR47114	1	p3	(GCA)8	24	369	392	GCTCCGATCTGCAAAATAAAT	54.981	21	AAGAGGGGAAGAAAGAATCAG	54.903	21	157
1917	T1SSR47114	2	c	(TGG)6aagaagaagaagccatgaaaatggatactctgttttttctttttctttttttt(TG)6	83	2370	2452	AGTAGAGGAGGAAGATTTGGA	55.101	21	AACTTCCCATACACAAACTCA	55.047	21	158
1918	T1SSR47137	1	p2	(AT)8	16	594	609	TAGAGGAAGCTTTGAGGATTG	55.017	21	TTCTAAGCAACAATCACTCCT	54.851	21	111
1919	T1SSR47154	1	c*	(CAC)5(CA)6*ccaccactcgctctttactagttactactggt(CTA)5tactgtccataaaaaacccctccttaaaataatagggagttacaagatagtttgcttctcaagaaccccaacacaac(CAG)5	163	1411	1573	CTCACCTACTCACTTTTCCTT	54.881	21	TCTTCGCTGTTGATTGAAGAT	55.617	21	235
1920	T1SSR47171	1	p3	(GAG)5	15	579	593	ATAGTTGAGGAGTAGGAGGAG	55.014	21	TCATGATCAAGAATACCTCCG	54.917	21	128
1921	T1SSR47175	1	p2	(TC)6	12	1193	1204	CTGACCTTGAGCTTCTTGATA	55.049	21	CAAATACCGGCTAGAAAGAGA	55.138	21	214
1922	T1SSR47215	1	c	(AG)7ggaaagaagaagaaccacacaaagagtaaaaacaagagaggtcagagat(AG)6	75	1502	1576	AGACATGGTGAGTTGAATAGG	55.017	21	AGAAGCAGATATTGAGAGGTG	54.823	21	240
1923	T1SSR47241	1	p2	(CT)6	12	2119	2130	AACTTTCGAAATCTCCCTCTT	54.848	21	GGAGATTACGAACGAGCAA	55.067	19	244
1924	T1SSR47245	2	p5	(TTATT)4	20	1236	1255	CTACCTCATAGCAGACAGATG	55.032	21	AGTCCAAGCTAAGTCAAAGTT	55.063	21	250
1925	T1SSR47268	1	p2	(GA)9	18	2391	2408	GACTCGATCTGGTCTAATGAA	54.604	21	CAACTCTAATGCGTCATCATG	55.14	21	119
1926	T1SSR47270	2	p3	(ATA)7	21	5129	5149	AAAGCACAGCATAATTCCAAG	55.084	21	TAATAGAGAGAGGCGTCATTG	54.671	21	224
1927	T1SSR47274	1	p2	(GA)7	14	1005	1018	ACTACTGCCTTATTAGCATCC	54.881	21	CCTCCAAAACCCTAACTTTCT	55.393	21	140
1928	T1SSR47282	1	p2	(CT)7	14	483	496	ATTACCAAATATTCGGCTTGC	54.962	21	CAGGAAGCTACATGTCGATTA	55.236	21	213
1929	T1SSR47300	1	p3	(CAC)5	15	1765	1779	AAATAATTCCCCGAGTTAGCA	54.978	21	TAGAGGAATCAATTTGGCTCC	55.346	21	211
1930	T1SSR47326	1	p3	(TCT)7	21	1815	1835	ATTGATCTGGCTTGAATCTGA	54.975	21	CCAAAGAACAGGAAGAACAAG	54.981	21	234
1931	T1SSR47326	2	p3	(TCT)6	18	2029	2046	AATCGTCGAATATCTACCGTC	55.173	21	TTTCCTCTCATTCACAGTCAA	54.786	21	241
1932	T1SSR47371	1	p2	(TG)8	16	1982	1997	AAGCAAAAGCAGAAACAGAAA	55.065	21	ATCTCACACGTCAAGGTTAAT	54.962	21	231
1933	T1SSR47380	2	p2	(AT)8	16	4125	4140	ACAGTCATTGAAAGTGGTACT	54.783	21	ATCGAGTGTGTGTGATTTAGT	54.994	21	199
1934	T1SSR47392	1	p3	(TTC)5	15	1278	1292	GGAAGGATTGGAAACCTTGAT	55.811	21	AACAACAATGGTGGCATAAAA	54.803	21	171
1935	T1SSR47410	1	p3	(TTG)5	15	3093	3107	GAGGGAATTAGAGAGGGTAGT	55.278	21	GCATCCCTTCCTATACCTTAC	54.959	21	243
1936	T1SSR47415	1	p2	(TC)7	14	858	871	TTTATTGGAACTCTCGTCCTC	55.071	21	TTTCAATGAGACAAGAACGTG	54.754	21	233
1937	T1SSR47428	1	p5	(CGGTT)4	20	1644	1663	TTCTCATCCACTGACTCTTTC	54.981	21	TCAGTTCGGTTACCATTTCTT	55.156	21	245
1938	T1SSR47437	2	p3	(TCT)5	15	3016	3030	TCCTTCTTTTGTAGCTTGTCA	55.079	21	GAAGAAGAGGAAAATCAACGG	54.88	21	207
1939	T1SSR47437	3	p2	(TC)6	12	3449	3460	TTCTTCTTCCTCTTCACGATC	55.09	21	ATTGAGTGCTGTAACTACTGG	55.338	21	161
1940	T1SSR47444	1	p2	(TA)10	20	2575	2594	TATGTGTAAGTTGTGTGTGCT	55.467	21	CCGGTAACTTGTGTGTCATAT	55.703	21	104
1941	T1SSR47447	1	p3	(GAA)5	15	1474	1488	GTTTGGCTTTTCTAGTGTGAG	55.088	21	CGGACAGTGCACCATATATTA	55.285	21	219
1942	T1SSR47477	1	p3	(AGT)5	15	924	938	TTGCAAATCATAAACCCCATG	55.036	21	AAATATGCGGTCTAGTGAAGA	54.47	21	236
1943	T1SSR47477	2	p4	(TCCA)5	20	1336	1355	CTCTTTCTCTTTGTTGCACTC	55.107	21	GTGAGTTTGTGATGTTCCAAA	54.898	21	249
1944	T1SSR47500	1	p3	(GAG)6	18	3698	3715	TCTCTCTTGCAAATGAGGAAT	54.906	21	TCAACTCATCACTTCGCTC	54.97	19	225
1945	T1SSR47518	1	p3	(TTC)5	15	404	418	ACTTCCACACTTACTTTCCAA	54.978	21	AGCTTGTTGATGAAGGAGAAT	55.187	21	248
1946	T1SSR47519	1	p2	(GA)6	12	859	870	GAAATTGTTGCTTCTGGTCTT	54.949	21	TGTCCAGCTTGAATTATCTGT	54.919	21	231
1947	T1SSR47535	1	p2	(GA)6	12	3607	3618	AGGGTTAGGGTTTTGAATTGA	54.981	21	AGATCCAGGAGCGAATAGTTA	55.674	21	138
1948	T1SSR47537	2	p3	(GAA)5	15	3456	3470	CGAATGCTAGGATTAGGGAAT	54.949	21	TCATCATCATCTAGGCTTTCC	54.871	21	170
1949	T1SSR47547	1	p3	(TGA)5	15	893	907	TGTCTGTTGTTGCTTATGTTG	54.997	21	AAAATTCTCCAGGACATTTC	51.264	20	127
1950	T1SSR47557	1	p4	(AAAT)6	24	621	644	GTCCCCAGTGTAAGGTTAAAT	55.19	21	AGGTTTCTCTCTTTCTGCATT	55.118	21	232
1951	T1SSR47572	2	p3	(CCA)6	18	355	372	GATCCACTAGCATCAACACTA	54.849	21	TTCTGGGTTCTGCTACTATTG	55.03	21	217
1952	T1SSR47572	4	p2	(GA)8	16	1131	1146	CATGGAAGCTATGTTGTTGTT	54.741	21	CACTACAGTCACCATAACAGT	54.994	21	243
1953	T1SSR47578	1	p3	(TAA)5	15	376	390	CTTGCCTATTTTGTGTCGAAA	55.073	21	GATTTTCTTAGTCGGGCAATC	55.022	21	153
1954	T1SSR47591	1	p6	(ATTCAC)4	24	753	776	TGATAGTGCTGATTGTCAAGT	54.952	21	GGCAAGTCCTTTTGAAACATA	54.654	21	249
1955	T1SSR47591	2	p2	(TA)7	14	1010	1023	AAATGGCGTAATGGTTTGTTT	55.19	21	AATCCCATCTGATGCATGTAA	55.024	21	178
1956	T1SSR47606	2	p3	(TCA)5	15	475	489	AAGGACCGAATCTCTATACCT	54.995	21	AGACAAGCAAGTGATGAGTC	55.402	20	139
1957	T1SSR47608	1	p3	(AAG)6	18	446	463	GATTTGAGTGGTTGTAGCTTC	54.88	21	TTTCTTGCTCCAAACTAAACG	55.006	21	157
1958	T1SSR47627	1	p3	(GTA)5	15	876	890	GAAACTTGATGGTGCAGAAAT	55.016	21	CTTAAGGCTACAAGACATGGA	55.03	21	223
1959	T1SSR47642	1	p2	(AT)8	16	3497	3512	GGTGCGTCTCTTCTCTAATAA	54.892	21	CACAAACAAGACAAGAGGAAG	55.013	21	193
1960	T1SSR47658	1	p2	(GA)9	18	1873	1890	TATTTTGCTGGGTTTCACATG	55.001	21	AAGCCATTGACAAAGTTCTTC	54.949	21	212
1961	T1SSR47665	1	p3	(CCA)5	15	361	375	CCACACAGCCAATTCTTATTT	54.708	21	GTGACTGTGATGAGTACAGAT	54.802	21	212
1962	T1SSR47671	1	p6	(TCTTGC)4	24	2453	2476	GTAACTGCAAAGAGAGAGACT	55.01	21	CGTGAGACAGTTGGTATTTTC	54.925	21	128
1963	T1SSR47673	1	p4	(AAAT)5	20	674	693	GATTCAGGTCTACGATGTTGA	55.169	21	CAGTTTTGGATGTAGGCAATG	55.466	21	237
1964	T1SSR47685	1	p3	(TGA)7	21	1576	1596	CATGGTATGACTCTGAATCCA	54.806	21	TTTCCACAGAGACTTCATTGA	54.786	21	249
1965	T1SSR47704	1	p5	(TTCGA)4	20	2749	2768	TTTGATGGACGAAATTGAAGG	54.755	21	CAGTTTGAGGATCGAGAAGA	54.535	20	197
1966	T1SSR47722	1	p2	(AT)9	18	747	764	GTTTGCTTTGTCATGTTGTTG	55.09	21	GCTCATGTATGCTTGTGATTA	54.079	21	242
1967	T1SSR47724	1	p3	(CAA)5	15	781	795	TCCGTACATTCTTCAAGTTCA	54.91	21	CCAAAAGACAATCCTTCGTTT	54.962	21	200
1968	T1SSR47726	1	p3	(GAA)6	18	1252	1269	CTGTCTTTAGGCCTGTAATCA	55.03	21	ACCCCATTTACACCAAAAGTA	54.995	21	236
1969	T1SSR47739	1	p3	(AAT)6	18	804	821	ACCATGCTCCAAAGAAAGATA	54.886	21	AGCAATCACTCGGAATTCATA	55.098	21	152
1970	T1SSR47743	1	p5	(TTCAA)4	20	1566	1585	TTAGCGTCAGATTGTGTAGTT	55.007	21	CCTTGACAAAACCTGAATTGA	54.576	21	233
1971	T1SSR47755	1	p3	(TGT)6	18	860	877	TTTGCTTGGAAATCTTGCTTT	55.101	21	AGAGATGCTTCCAGTTCTAG	53.882	20	161
1972	T1SSR47786	1	p3	(TTA)6	18	2872	2889	ATCCAATCGGTTCCACTAATT	54.965	21	TTCTGCAACTGATGAGATCTT	54.939	21	146
1973	T1SSR47831	2	p2	(TC)7	14	377	390	GATTAGAGAGCTGTTCCAAGT	55.046	21	TGGTAACCAAAACTGACAAAG	54.523	21	218
1974	T1SSR47861	1	p3	(CCG)6	18	2236	2253	ACTGTTCTTGATGACTAGACG	55.121	21	GTCTTCCTCAACACTCTCTTC	55.667	21	200
1975	T1SSR47861	2	c	(TCT)6tgcttctgatgttga(GGT)5	48	2401	2448	GAGAGTGTTGAGGAAGACATG	56.009	21	CCCTAGCCTTTGAAGATTTTC	54.526	21	250
1976	T1SSR47879	1	p3	(CAC)5	15	2673	2687	TGCAACCGGTATTACAACTAT	55.023	21	ATCTTGGTTTTGGAGGTACAA	55.014	21	175
1977	T1SSR47892	1	p3	(ACA)5	15	5488	5502	ACACTTTCTGATCCCAAGAAA	55.034	21	GTGGGGATTGATGAAATGATG	54.94	21	204
1978	T1SSR47899	1	p2	(AG)7	14	414	427	AATCAAAATGCAGTCTCACAC	55.048	21	AAGAAGATTGTCATTGTTGGC	55.016	21	113
1979	T1SSR47905	1	p3	(TCT)6	18	807	824	CCTTCCATCAGATGTATTGGA	54.772	21	TTGCATGAGAAGGACATTTTG	55.02	21	139
1980	T1SSR47913	1	p3	(TTA)5	15	1472	1486	CTACACAGCCTCCAGTAAAAT	55.308	21	ATATCAAGCTTTCCCTACAGG	54.769	21	165
1981	T1SSR47915	1	p6	(CGCCAC)4	24	778	801	TGAATGTACATGGAGCTTTCT	54.919	21	AGTAGAAGCATATGGAATCGG	54.981	21	239
1982	T1SSR47918	1	p2	(GT)8	16	1040	1055	GAGGAGAGAAGCAATGAAGAT	55.101	21	GAGCTCGAAATCTGTCTTTTC	55.006	21	249
1983	T1SSR47920	1	p6	(TCACTT)4	24	2653	2676	TATTCTCACACACCCATCATC	55.098	21	TCTAATCACCCGCTAATTTGT	55.011	21	216
1984	T1SSR47932	1	c	(ACA)6acccacccagaacaaacaccactctcaga(CT)7	61	982	1042	TAACTCATAGGGCATTCTGTG	55.098	21	AACAAAACTGAAGATCCAAGC	54.949	21	233
1985	T1SSR47941	1	c	(TC)6tgttcttg(CT)6	32	1976	2007	GTGGTGAGAATCTGATGAGAA	55.049	21	CAGAGAGATAGGGAGAGAGAA	54.752	21	202
1986	T1SSR47943	2	p2	(GA)6	12	448	459	TTCTTTTCTTGTGGGGTTTTG	55.046	21	TCTCTCTCTATCATCGTTGGA	55.063	21	189
1987	T1SSR47953	1	p3	(TGG)5	15	462	476	GCAAGTGATCTTCCAATGTTT	55.016	21	GTGATGGAACCAAGAAAACTC	55.057	21	203
1988	T1SSR47956	1	p3	(AAT)5	15	637	651	GTCTACAACAAGATCAAGTGC	54.912	21	TCTTGTCCATTTCATCACCTT	55.103	21	239
1989	T1SSR47959	2	p2	(AG)7	14	637	650	ATTTGGGACTCAGAAAACTGA	55.034	21	TCCTTCCACTTTAATGCTGAA	55.115	21	227
1990	T1SSR47998	2	p2	(CT)6	12	1947	1958	ATACTACTGCCCACCATTAAC	55.076	21	AGCAGTGAGAAAATGACAAAG	54.694	21	191
1991	T1SSR48002	1	p3	(TTA)5	15	563	577	ATCAACTGATCGGAAAACTGA	55.243	21	GTGGGTAATTCGTAGCTTAGA	54.872	21	240
1992	T1SSR48015	1	p3	(TTA)8	24	1985	2008	TGATGATGCTGTGATTCTTCT	55.007	21	AGAAGTACCGTCTCTATCTCA	54.711	21	204
1993	T1SSR48019	1	p3	(AAG)6	18	493	510	GAAGCCTCTTAAGATAGCGAT	55.01	21	CCAATCTATGCCCATCCTAAA	55.103	21	232
1994	T1SSR48025	1	p2	(CT)9	18	1678	1695	GATCCTCCACTTTCATACCAA	54.998	21	CACTTTTCTCAATGCAACTCA	54.984	21	168
1995	T1SSR48040	1	p2	(TA)6	12	1447	1458	ATGCAACAATGTTCAAGAGAC	55.048	21	ACCTCAATGTGGTATTCTCTG	55.017	21	249
1996	T1SSR48043	1	p2	(AT)6	12	3507	3518	ACAGGACAAGATCAAAACAGA	55.066	21	AATTTACAAACCTCTCGCAAG	54.784	21	222
1997	T1SSR48044	1	p2	(AT)10	20	1467	1486	GGTCGATGAAGCAACTTATTT	54.574	21	GGCAAGTACTTCTGGAGATTA	54.748	21	214
1998	T1SSR48066	1	p3	(TGA)6	18	462	479	TTGAAGAAGAGGAAGAGATGC	55.326	21	CAATCTTCTCATATCGGGTCA	54.917	21	138
[truncated: 2,181 more rows]
