# Supplementary material for: Transcriptome Sequencing and Development of Genic SSR Markers of an Endangered Chinese Endemic Genus Dipteronia Oliver (Aceraceae)
Source: Molecules. 2016 Feb 23;21(3):166. doi: 10.3390/molecules21030166 (PMC6272838; doi:10.3390/molecules21030166)
Supplement: Supplementary file 1 [file molecules-21-00166-s001.zip › molecules-112292-SI-layout/Table S6.xlsx]

## Sheet: Sheet1
Table S6. Details of 435 selected genic-SSR markers for polymorphism validation.
No	Sequence ID	Primer name	Repeat units	Forward primer (5' to 3')	Size	Reverse primer (5 to 3')	Size	Ta(annealing temperature)	Product size	Working primersa	Polymorphismb	Polymorphism in two speciesc	Polymorphism in Dipteronia sinensisd	Polymorphism in Dipteronia dyeranae
1	CL2589	DSSR1	(ACTC)5	AAGTCTCAAGTGACACACCAG	21	TGGCAGTTAGTTGTTGTTTCT	21	53	160-172	√	√	√
2	T1SSR34352	DSSR2	(GA)11	CAATTCAATTCTCTTCTGACG	21	CTTTCTTTCTTCCATCCATTT	21	52	150-164	√	√	√
3	CL9616	DSSR3	(GA)9	TTTACACCACAAAACACAACA	21	TTAGGATTATGTTCGATGTGG	21	52	153-155	√	√	√
4	CL7945	DSSR4	(CTA)6	ATACGCTCTTCTTACCCATCT	21	GTAAAACCAAAACGAATAGCA	21	52	155-251	√	√	√
5	CL7771	DSSR5	(CT)9	TTTGAGCTGTGATTTAGCTGT	21	TGATTTGGTTTTGAGAAGAGA	21	52	158-170	√	√	√
6	CL11788	DSSR6	(AG)9	AGAAAGAACTCACCTTTCTGC	21	AACAGCTTTCACACACTCACT	21	52	144-158	√	√	√
7	T1SSR42185	DSSR7	(ACT)7	CTAGAAGCACCGATAACTCCT	21	TCATCGATATCAGCAGAGTTT	21	52	136-169	√	√	√
8	T2SSR11840	DSSR8	(AT)10	AATGAATCAACACCACAAAAC	21	ATGACAATGACTTGATGATCC	21	52	172-210	√	√	√
9	T2SSR12071	DSSR9	(TTC)6	TTGCTTTGAAAAACTTGACTC	21	AACCCAGATAACAGATCTTCC	21	52	136-148	√	√	√
10	T2SSR27816	DSSR10	(TA)10	TGTCTTACTTGAAGGCAATTT	21	AAAATCCTCCCAACATTATCT	21	52	136-154	√	√	√
11	T2SSR38648	DSSR11	(TGG)7	AACCCAACATAAAACCTCTTC	21	AAATCACTGTTGACTCATTCG	21	52	148-169	√	√	√
12	T2SSR44657	DSSR12	(TGTTG)5	AGATTGAAATCCCAAACCTC	20	AGACCCCCTCCTATATAATCC	21	52	154-179	√	√	√
13	T2SSR45006	DSSR13	(GA)10	AACCCTAGAAGCACAGAGAGT	21	AGAGGCAAAGTGTTTGGTTAT	21	52	139-159	√	√	√
14	T2SSR45104	DSSR14	(CCG)7	GTACCCACATCATTGTGAAAC	21	AGCAGTACCAGGGAGTAGGT	20	52	110-122	√	√	√
15	T2SSR46012	DSSR15	(GATG)5	ACCTTAACGAAGTGGAGAGAG	21	GGGTCTATTTTATCCCCAATA	21	52	148-156	√	√	√
16	T2SSR46154	DSSR16	(CTCA)5	CTGAGTAAGCAAACACTCTCG	21	GTACATTGACGTTTGCATTCT	21	52	263-279	√	√	√
17	CL465	DSSR17	(TTTA)5	AAAAATCATGGGAGATCAGAG	21	GCTAGTTTAGCCAATGTTTTG	21	52	196-200	√	√		√
18	CL6527	DSSR18	(GGA)7	AACCAACTGCAACTAAAACTG	21	CTAGTATCGGAGAAACCGAAC	21	52	136-151	√	√			√
19	CL9469	DSSR19	(TCA)7	TACCGGCTACCACATTATCTA	21	TGGACAGTTCATTATTTGGAT	21	52	138-156	√	√		√
20	CL11262	DSSR20	(AG)10	ATTTCACTGGTCCGTTTTTAT	21	GATCGTCGTCTTTCTTCACTA	21	52	155-169	√	√		√
21	CL2846	DSSR21	(GAAAA)6	CCTTCTCTCTCTCTCGAAGTC	21	GCTTCCCTTTATTTTGAGTCT	21	53	145-160	√	√		√
22	CL9361	DSSR22	(CCT)7	TACCACCTCATCGTACAAAAC	21	GCAACAAGAAGGAGAAGAAAT	21	51	165-174	√	√		√
23	CL772	DSSR23	(TCT)8	GGATTCAAAAACGTAAGGATT	21	AAAATGGGTATGAGAAGGAAG	21	52	153-156	√	√		√
24	CL1433	DSSR24	(TTA)7	CCAGTGTTCTATCTCCTTCCT	21	AGTAGGGGAAATCAAGGTGTA	21	52	184-190	√	√		√
25	CL2497	DSSR25	(GTG)7	AAAAGTGAGTCAAAAACTTGC	21	GAGGAAGATGAATTCAAGAGG	21	52	150-159	√	√		√
26	CL7646	DSSR26	(GA)10	TGCTGTCTATTTTGTTTTTGG	21	GTGGTGACTCTGTGTGTGAG	20	52	156-168	√	√		√
27	CL10560	DSSR27	(GGA)7	GTTTTGATCCTTGAGAGACG	20	CACATCCTCACATTCTCTTTC	21	52	150-156	√	√		√
28	CL7743	DSSR28	(AT)10	CATTAGGCTTGTGTTTTCCTA	21	CACTCTGTTGGTAGCAACTCT	21	52	176-192	√	√		√
29	T1SSR13735	DSSR29	(TTC)7	ATATCTGTCTTGCACTCTCCA	21	CCACACTTGTTCTTTAAGTGG	21	52	158-170	√	√		√
30	T1SSR13773	DSSR30	(CCT)7	GGCACATTTCTCACTGAACT	20	CCATTACTGAGTTCTTGAAGC	21	53	139-160	√	√		√
31	T1SSR13782	DSSR31	(GA)10	CGAACAGATTTCGATAAGAGA	21	GTGTTGATGCTCCGTCAT	18	53	155-179	√	√		√
32	T1SSR17040	DSSR32	(ATCC)5	GGCCTATTTTATCCCACAATA	21	GTTAACGAAGTGGAGAGAGGT	21	52	150-166	√	√	√
33	T1SSR25058	DSSR33	(ACG)7	GTTGACAGAAGAAAACACAGC	21	TTGAGTGAGATAAGTCTGGACA	22	53	144-150	√	√		√
34	T1SSR26131	DSSR34	(CATA)5	AGACAATGAAAGCACAGACAC	21	CAGCAAAAATTTACAAGCAA	20	52	154-166	√	√		√
35	T1SSR26977	DSSR35	(ACG)7	GAGAAAAATCAGCGAGAAGAT	21	AGCTAAGGTTTTGAAATTCGT	21	52	138-159	√	√		√
36	T1SSR30835	DSSR36	(TGT)7	CTCATTGAATACTGTGGGAAG	21	TTACGTTAAGGAGCTAGAGCA	21	52	153-162	√	√		√
37	T1SSR33682	DSSR37	(CAA)7	AATAATCAATCCATGATCAGC	21	TCCAAATCGATATTAATGGTG	21	52	143-164	√	√		√
38	T1SSR33881	DSSR38	(CGG)7	AAGATCAAAGCGACAATACAG	21	TCATGTTCCTGTAAACCCTAA	21	52	187-208	√	√		√
39	T1SSR34190	DSSR39	(ATC)7	CCAAACAGCTTCAAGTTTCTA	21	CGTACTTATCGGAGTACGTGA	21	52	184-193	√	√		√
40	T1SSR34371	DSSR40	(ATT)7	AAGATTTGAAGCCATGAAAG	20	CCAACCAACACAGAAAAATTA	21	52	181-190	√	√		√
41	CL1862	DSSR41	(AAT)6	ATAGTCAAAATGTGGAGGACA	21	CAAAGTGATCATCAAAGTTGT	21	52	158-170	√	√		√
42	CL2685	DSSR42	(TCT)6	GCTTGGGTTTACTAGGGATAC	21	TCTTGTCTTGGTGAAGAAGAA	21	52	151-157	√	√		√
43	CL2737	DSSR43	(TC)7(CTC)6	TGATTACAGATCACGAAGTCAC	22	GCTCTCTATCCGTTCAATTTC	21	52	158-200	√	√		√
44	CL7630	DSSR44	(AG)9	AAACACAAAACCGAGACACTA	21	TCAGAAGAGAACAACAACCAT	21	52	153-163	√	√		√
45	CL8914	DSSR45	(CTGA)6	TTATAAACTCAGGGCCTGTAA	21	AAGACAAAACCTAACCTCCAT	21	52	153-169	√	√	√
46	CL9197	DSSR46	(AGA)6	GGGTACAAGTTGTTGAGATTG	21	GCTTTTCCTTTTCTCTCTGTC	21	52	157-169	√	√		√
47	CL11311	DSSR47	(GA)9	CCAGAACAACAAGAAGAAGAA	21	TTGAAGAAGAAGAAGAAGCTA	21	52	110-164	√	√			√
48	CL11555	DSSR48	(AGA)6	ATGATGAGGAAGAGGTAGTCC	21	CTAATTTCCCATTTCTGGTCT	21	52	163-172	√	√		√
49	CL370	DSSR49	(TCA)7	GTTATGGCTCATATGTGGTTG	21	ATGATGTTGTAGACGATGAGG	21	52	155-158	√	√		√
50	CL8030	DSSR50	(AAT)6	GATGCTGCTTCAATGGTG	18	CCTTGTGACAATCAATATAGGA	22	52	160-169	√	√		√
51	CL10269	DSSR51	(TGAT)5	GTGTGTGGAATGTGGATTATT	21	CCAAGAACCATTGTAGAAACA	21	52	164-204	√	√		√
52	CL12823	DSSR52	(AAT)6	AAGCCATCTCAAACAAAACTA	21	CAACTCGAATTCAAACTCAAC	21	52	170-182	√	√		√
53	CL9300	DSSR53	(GA)9	TTTCGCGATAATCAAGATAAG	21	CAATCTTTTTACATGGTTGGA	21	52	148-152	√	√		√
54	CL9668	DSSR54	(TCT)6	GCTCTTACTTCAATCAAACCA	21	TGAGTCCTCTAAGTTGCAAAG	21	52	150-162	√	√		√
55	CL9982	DSSR55	(CGA)6	TACGAAGTTGAAGTGAAGAGG	21	AGGTGAGTGATTGTGTTCATC	21	52	153-165	√	√		√
56	CL10479	DSSR56	(GAC)6	TCTAGAATGGAAAGCCAATG	20	AAAGCGAAACCAGAATACAAC	21	52	151-172	√	√		√
57	CL12037	DSSR57	(GAC)6	TCACCACATCGAGTGACTT	19	ATCCTTTTCACCACTCCTTTA	21	52	138-156	√	√		√
58	CL1401	DSSR58	(ACA)7	TTCATTTTCTCTCCTCAGTCA	21	AAGCAATAGGCTTTGGATAAC	21	52	266-281	√	√			√
59	CL5222	DSSR59	(ATT)6	AAATTGTCACATACGGTTCAT	21	TGATTATGAAAAACGAGAAGG	21	52	165-177	√	√		√
60	CL8094	DSSR60	(AGA)6	TTAGTGGAGAGTTGAGCAGAA	21	ATAATTCCTCCTCCCTCTTTT	21	52	157-160	√	√		√
61	CL8479	DSSR61	(CAA)6	GACTATGATGAGTGCAAATGG	21	TTAGACATATTGTTGCTGCTG	21	52	163-178	√	√			√
62	T1SSR34763	DSSR62	(GA)10	AGAAACTGTGGTGAAGACGTA	21	ATGTATGCTTTTTGTTTCTCG	21	52	148-160	√	√		√
63	T1SSR34865	DSSR63	(TA)10	AAGCAAAGCAAACTGTGTTTA	21	ACCAATTTTAAGTCCCACATT	21	52	158-182	√	√		√
64	T1SSR35331	DSSR64	(ACC)7	GCAAACATTTAACGAGAAAGA	21	TTAGAAGAGCAGCGAAAATAG	21	52	163-172	√	√		√
65	T1SSR37463	DSSR65	(TAG)7	ACAGATTTTGCAATACCAGAG	21	TCTTTTCTCCATAAATCACCA	21	52	169-205	√	√		√
66	T1SSR37630	DSSR66	(AC)10	TCTCTCCACTTTCTCAGATCA	21	GTAATTGTTGGTGGGTTATGA	21	52	150-162	√	√		√
67	T1SSR38470	DSSR67	(CAAG)5	TGGAATACCCAGTTGATAAAA	21	CTCTGTTTTTCACTTCTTCCA	21	52	156-164	√	√		√
68	T1SSR42411	DSSR68	(GAT)7	CATTGCAAACGATATTGATG	20	GACTTCATCAGCAAGTTCAAG	21	52	165-177	√	√		√
69	T1SSR43533	DSSR69	(GTG)7	GCTCTATCATGTTTCAATCGT	21	CAATCTTCAAACTCACACGAC	21	52	163-172	√	√		√
70	T1SSR44575	DSSR70	(GCA)7	TCAACAATGGAGTCAGCTAAT	21	CAAGGATGTAGCATTTCTGTT	21	52	138-144	√	√		√
71	T1SSR44909	DSSR71	(AATC)5	CACACATAAATGGTCTCTCTCA	22	GGTGTTTCGTTTCAGAATTT	20	52	145-165	√	√		√
72	T2SSR11029	DSSR72	(TTTC)6	GTCAATGCCTCGATAGATTAG	21	GATGTGAATGAAGCAGATGAC	21	52	162-214	√	√		√
73	T2SSR12468	DSSR73	(TC)9	CGAGCTCATCTTTCTTTCTCT	21	GGATGAGGAAGACGAGAATAC	21	52	148-168	√	√		√
74	T2SSR12902	DSSR74	(CTT)6	GGTGTTTACTAGTGCCATCTG	21	GAAAGAAGAAGAGCATCATCA	21	52	118-136	√	√		√
75	T2SSR13457	DSSR75	(TTC)6	CCGGTAACTCTATCTCTCCTC	21	AACAACAACAACACAGCAGA	20	52	143-152	√	√		√
76	T2SSR14123	DSSR76	(AGC)6	TACTATTGGATGGAAGGGAAT	21	GGTTCTCTTTCAGATCGAAGT	21	52	167-170	√	√		√
77	T2SSR15010	DSSR77	(AT)9	ATGGGATTTTGCATCTGTC	19	GCAAAAACAAAACCTAAAAGG	21	52	160-190	√	√		√
78	T2SSR18113	DSSR78	(GTT)6	TACACCATTTGGTGAGACC	19	ACCACAACTCAGCTCCTACTT	21	52	174-177	√	√			√
79	T2SSR18549	DSSR79	(GCA)6	AAGTGGATGTTAGCTTGGAAT	21	GTTTGATTTGGCAGTGTTTAG	21	52	140-164	√	√		√
80	T2SSR20326	DSSR80	(GAG)7	AATAGAGATGGAGGAGTCTCG	21	ACCCCTCTTAGTCAGATTTCA	21	52	149-161	√	√		√
81	T2SSR24207	DSSR81	(GAT)7	TTACCTTGACTTGGGATAACA	21	AAACTGAACCAGACTTCAATG	21	52	128-149	√	√		√
82	T2SSR24985	DSSR82	(CTC)6	AGAACAAGATGAGTAGCAACG	21	GGCTTTCGATAATCTCAATTT	21	52	282-297	√	√		√
83	T2SSR25406	DSSR83	(TGC)6	ATTCGGAGGTGACTAGAGAAT	21	CAACAGACTTAACACACCACA	21	52	150-165	√	√		√
84	T2SSR25487	DSSR84	(TC)9	GAGGCAAGACAAGAACATAAA	21	AAAAGAGGAGCTATCTTGAACA	22	52	163-167	√	√		√
85	T2SSR27577	DSSR85	(AG)9	AACAAAGCCTAAAAGGAGAGA	21	AGCAATGTACGTGAAACTTTG	21	52	154-194	√	√		√
86	T2SSR28016	DSSR86	(ACC)6	ATCCGTTGTAACCCTAGACAC	21	GATTCCAGAGAGTGAAGACG	20	52	134-158	√	√			√
87	T2SSR29758	DSSR87	(CTG)7	CCTAAATTTCACGTACAAAACA	22	ATTTCGCGTCACAAAAAG	18	52	175-193	√	√		√
88	T2SSR30255	DSSR88	(GGT)6	AGTGTAGGAGTAGCCTTGGTT	21	ATTTCCCTCCATATTTGTCTG	21	52	171-177	√	√			√
89	T2SSR31832	DSSR89	(ACC)6	CACGCTTCTCTCAAGTATTGT	21	AACTCGATCACTGCTTTCTG	20	52	163-169	√	√		√
90	T2SSR32163	DSSR90	(CAA)6	ATTGATTCTGGTGCTAACAAG	21	TACAGGAGATGGTTTGTCTTC	21	52	150-156	√	√		√
91	T2SSR38135	DSSR91	(TG)9	CATCAAGCTTAGCTCCTTGTA	21	GTTTATGTTCCATTTCCATCA	21	52	150-180	√	√		√
92	T2SSR38415	DSSR92	(GAG)6	TGATTGTATTGGCTATCTGGT	21	GATTGACCCGAGACTGTG	18	52	148-160	√	√		√
93	T2SSR38459	DSSR93	(CT)10	CAAGTTTCTTGACTGGTTTTG	21	TCATCATCTTTTCTTGCAACT	21	52	150-166	√	√			√
94	T2SSR38580	DSSR94	(GA)10	AAACAGAGGATTATGGGAGAT	21	GAAACCAACCAAATCCAGTA	20	52	318-360	√	√		√
95	T2SSR39138	DSSR95	(TCA)6	TTGCCATTACTAACTTTTCCA	21	GATGATTTTGATGATGATGGT	21	52	155-164	√	√		√
96	T2SSR39216	DSSR96	(TGA)6	TGTATAAGGGAGCACTATTCG	21	AGATAGCAGATAATGGGGTGT	21	52	179-215	√	√		√
97	T2SSR39785	DSSR97	(TA)9	CCGGCTAGTACACATGTAATTT	22	AATGTCTGTTGGAATACAAGC	21	52	180-190	√	√		√
98	T2SSR42967	DSSR98	(TGTT)5	ATACGACATGATGGATTTGAC	21	ACACAAACATCTCCAAACATT	21	52	160-170	√	√			√
99	T2SSR43036	DSSR99	(CT)10	AATATAATGGCAAATGCACAG	21	AAACACCCCTAAAAACATCTC	21	52	166-180	√	√			√
100	T2SSR43208	DSSR100	(TTAT)5	GCATTTGAGTGAAGGGTTTAT	21	TTTTACTTCCTTTATGCAAGC	21	52	160-232	√	√		√
101	T2SSR43653	DSSR101	(ACC)7	GGAGTCCAATTTCAATTCTCT	21	GAGTTGGGGTTGAGTTGAC	19	52	163-175	√	√			√
102	T2SSR45092	DSSR102	(TTC)8	GAGGAGTTCCATTGAAGAAAT	21	GTTATGTCCTGGCATCTTATG	21	52	130-163	√	√			√
103	T2SSR41247	DSSR103	(AAAT)5	GGCATGAATAGTAGTGGAGAA	21	CAAAATTGATTACCACCTTCA	21	52	230-242	√	√		√
104	T2SSR41385	DSSR104	(TGC)7	ATTTTCCCACTAGCAACTCTT	21	TAGACCCATGTGAGTTCTGAG	21	52	301-310	√	√		√
105	T2SSR42120	DSSR105	(TC)10	CAACAACTTCTGGACTTTGAC	21	AAATTCCAACCACTTTAGTCC	21	52	160-172	√	√		√
106	CL12296	DSSR106	(TCTT)6	AGAAGGACACTTGTGTTGAGA	21	GGTGTGTTTGTTTGACTAGGA	21	52	164-184	√	√		√
107	T1SSR33711	DSSR107	(TAT)7	ATGAGATTCCTTGAAGTAGGG	21	AGAAGATCAATAAGGGTCCTG	21	52	172-184	√	√		√
108	T1SSR1267	DSSR108	(GT)10	TAATATAGGCCTTCGCTTACA	21	GAGAACAAGCACAATTTTATGA	22	52	160-180	√	√		√
109	T1SSR13724	DSSR109	(AT)11	TAGACAAATTACCCAACATGC	21	TCTTTTGGGACACACACATAC	21	52	134-146	√	√		√
110	T1SSR30379	DSSR110	(TGTT)5	TCTAGTAGGTCGTCAGTCTCG	21	CTGCGTAACATTTTCTCCTAA	21	52	152-156	√	√		√
111	T1SSR33985	DSSR111	(AGA)7	AGCAAAATTACTACCTGGAAAG	22	GTCTAGCAACACCATCTTCTG	21	52	179-191	√	√		√
112	CL2951	DSSR112	(GTAT)5	TTTTAGTAAGTGCGGGAAGTA	21	CCATCACAAACCTAAAAACAC	21	52	135-139	√	√			√
113	CL4470	DSSR113	(CT)2	ACCAGTTATCCATCTTTTCGT	21	GACTTCTTCCTCTCCAAAATC	21	52	282-364	√	√		√
114	CL8973	DSSR114	(AGA)6	ACCCCAATATCTGAGGTTTTA	21	GCGTAGTCGTCTTTGAGTTC	20	52	142-154	√	√		√
115	T1SSR36887	DSSR115	(ATTTG)5	CATGTCCATGTTTCTCTCCTA	21	GCGTGCATTGTGTAGAAATTA	21	52	149-159	√	√		√
116	T1SSR38005	DSSR116	(ATAG)5	TGCATCGTCTGATCTGAAATA	21	TCAAGCACTTCTTCACACATA	21	52	162-166	√	√		√
117	T1SSR41027	DSSR117	(CAG)7	AATAAGTCTCCTCCTCCTCCT	21	CCGCCATAACTGTTGTTATTA	21	52	156-162	√	√		√
118	T1SSR42284	DSSR118	(ATC)7	GATTGAGAAGCATGAAGTGAC	21	CAGCATTTTCTCTTTTCTTGA	21	52	123-126	√	√		√
119	T1SSR43632	DSSR119	(CTT)7	AGAGAACTTCCTCCACACTTC	21	GCTTGATGAGAAGAGAAGGAC	21	52	247-250	√	√		√
120	T1SSR44277	DSSR120	(TGG)7	GGTGGGGCAAATAATAAGA	19	TGAAAAGCACTCATAGGGATA	21	52	132-153	√	√		√
121	T2SSR16341	DSSR121	(GCCAG)5	ACACAATAAACTTTGGGGTTT	21	ACTTGTTTAGCCCTGTAGGTT	21	52	85-120	√	√			√
122	T2SSR26570	DSSR122	(TC)10	CGTTTGAGGAATTATCAGAAA	21	ACAAGACCGACAAAATAATCA	21	53	110-114	√	√		√
123	T2SSR32200	DSSR123	(CT)9	AGAACCCAAGAGACAAAAGAG	21	GAAAATATTGGGATGGAGAAC	21	52	163-165	√	√			√
124	T2SSR32240	DSSR124	(TCT)6	TAACGGCCTCTATTAACTCCT	21	AAGAAAAAGAAAGGGTAGCTG	21	52	134-143	√	√			√
125	T2SSR38073	DSSR125	(CAG)6	CGGTTTTTGACTTCACATAAT	21	GAATTTGGTTGTATTTGATGC	21	52	134-140	√	√			√
126	T2SSR38242	DSSR126	(AG)9	ATTTATTGAATCGCTGCTACA	21	TCAAGACGTGCTTAATGATTG	21	52	146-150	√	√			√
127	T2SSR38743	DSSR127	(AT)10	TTCGTGTGAACTGATTTAAGC	21	GGAAGGCGTACAAACTATTCT	21	52	160-172	√	√			√
128	T2SSR39158	DSSR128	(TA)9	AACCACCATCTCTTCACTACA	21	CTTTGAAGCTATGGATCTTGA	21	52	202-216	√	√			√
129	T2SSR39737	DSSR129	(CT)9	GAATATTCATTGCTTCATTGG	21	CACATTTTCATCTTGAAGCTC	21	52	165-193	√	√			√
130	T2SSR39939	DSSR130	(CTTC)6	GGTTCGCACTATGATTTATGA	21	TAAGGCAAGTGAAAAAGTCAC	21	52	180-200	√	√			√
131	T2SSR41728	DSSR131	(AAC)7	TCTCCAACAACTTCTTCTCAA	21	TGAAAACAGAGACAAAGATGG	21	52	160-178	√	√		√
132	T2SSR42292	DSSR132	(GAA)8	AGGATGAACAAGAAGAAGAAGA	22	CATGGAGTTTGCCATTAAATA	21	51	129-135	√	√			√
133	CL9975	DSSR133	(TCTA)5	TGTTGTTTCACAGTAGGGTTG	21	GGCATTCTCACATAGAAGAAC	21		154	×	×
134	CL12743	DSSR134	(GGC)5	AGTCTCAGTTGCAGTCTCAGT	21	GACCGTCCGGTAACAGATA	19	52	150	√	×
135	CL767	DSSR135	(ACA)7	TCACCTAATAGTGTTGGTGGT	21	GATTGACTTGTCTGGTGTTGT	21		143	×	×
136	T1SSR40866	DSSR136	(GAG)8	AGAAGTGCACTCTTGGTGATA	21	CTCTTCATACCCTTCAGTCCT	21	52	147	√	×
137	T1SSR46140	DSSR137	(AGTC)5	ATGATAAGCAGAGCGAGAGA	20	CTTGCCTTCTCAACCTAAACT	21	52	153	√	×
138	T1SSR50160	DSSR138	(AGC)7	ACAGACAACAGTTGAGTGCTT	21	ACTGCATATGATCTGTTCCAC	21	52	171	√	×
139	T2SSR24215	DSSR139	(TTTG)6	AATCTCTTCCCACCCATTAT	20	CATACGTCCCTGCATCAT	18	52	166	√	×
140	T2SSR32219	DSSR140	(TAT)7	TTCCCCATTATTCCTCTACTG	21	GGGGGAATTATCAAGGTG	18	52	166	√	×
141	T2SSR39115	DSSR141	(TAC)7	TGGTTCTTGAAGTTGCTAGTG	21	GCCGTTAACAATCTACCTTCT	21	52	157	√	×
142	T2SSR42886	DSSR142	(AG)11	GTACCAGTAGAATCCGTCCTC	21	CCTCCTTCACTTTAAATCTCC	21	52	147	√	×
143	CL151	DSSR143	(TCT)5ccc(TCT)7	GATTATCATCACCCACGTCT	20	ATCCAGAAAGAAGAAGAGGAA	21	52	157	√	×
144	CL473	DSSR144	(CT)10	TGATTGCATCTTATTCATGTG	21	GATGAATCCATCTTTGTTTTG	21		158	×	×
145	CL8779	DSSR145	(GATT)5	ACTTTTTGTGATTGTGAAACG	21	ACCCATTGAAGAAGAAAAATG	21	52	140	√	×
146	CL9027	DSSR146	(AT)12	CACCAAAGTTTCCAATTAAAAG	22	CAGTCATTTCCCACACTTAAA	21		150	×	×
147	CL11402	DSSR147	(TC)10	CCATTCGTTGAGTCTCATTAT	21	ATTCCCATTCTCTTCACTACC	21	52	146	√	×
148	CL11492	DSSR148	(AG)10	TGTAACCAGTACAACAGCACA	21	ACCTCTACCCATCTCTCTTCA	21	52	139	√	×
149	CL12081	DSSR149	(AT)10	ATAAGGTGCTCTGGTTTCTTT	21	CTCCATTTAAGTGGGAGAACT	21		150	×	×
150	CL12147	DSSR150	(TCA)7	GTGCGAGGTTCACTTCTAATA	21	ATGAACCGATGAAAATTGAG	20	52	152	√	×
151	CL2418	DSSR151	(GA)10	CTTATGGAAGCGGAGATGTA	20	CAACCTTTCGAAATTTTCAT	20		146	×	×
152	CL2544	DSSR152	(GAA)7	GAGTCAAGTGATGAGAGATGC	21	TTCTAGCGTTGACTACCATGT	21	53	145	√	×
153	CL2671	DSSR153	(CCT)7	ACACACTTCTTCTCGTCTCAG	21	GGAGGGCTTCTTTAGTGTAAG	21	53	161	√	×
154	CL1037	DSSR154	(CGC)7	TTGATGTCATACCAATCCTTC	21	TCTCTACCGTCCGAGACC	18		152	×	×
155	CL1353	DSSR155	(AGA)8	TCAATGGAGACTCATTTTGTC	21	TTGTGAGTCCTCTTTGTGTCT	21	52	152	√	×
156	CL1480	DSSR156	(AAAT)5	CCATGTAGAATGAGTTTCTGC	21	ACTGGCACCATAAACAAAATA	21	53	152	√	×
157	CL1755	DSSR157	(ATCG)5	TCTTCTAATTCGAAACGATCA	21	TGCCAGTTATCAGAAACAAAT	21	53	150	√	×
158	CL10369	DSSR158	(GAGT)5	CGAAGAACAGTAGAGGATTCA	21	TCATCATTCACAATCACTTCTC	22	51	165	√	×
159	CL10877	DSSR159	(GGT)7	TAAGGTCTCCTGCTGGATAGA	21	ATTTTCTCTCCCTCCAAAAC	20	52	152	√	×
160	CL3337	DSSR160	(AGG)8	CAACACCAATTTATTCTTTGC	21	TTCTTTCTCTTCTTTCTCTTCG	22	52	131	√	×
161	CL8545	DSSR161	(AG)10	CAAAAGCACACACATAACAGA	21	AAACAGAAAGAGTCGGTTTTT	21	52	151	√	×
162	CL9448	DSSR162	(TAAA)5	TCTGGATTTTGTGAATTGTTC	21	TTTCTGGATTAACAGGTTTTG	21		156	×	×
163	CL9547	DSSR163	(CTC)7	TCTTGTAGCTTCCTCCAATTA	21	AAACAAACGAAGATGATCACA	21		144	×	×
164	CL9655	DSSR164	(TC)10	GATCCATGCATTTACTTTCAA	21	CTAGAGTTGTCGTTTTGGTTG	21		146	×	×
165	CL9868	DSSR165	(CAC)7	TGTCGTGGTTTTCTAACACAT	21	GGAGAGGAAGTGCCAGTC	18	53	127	√	×
166	CL10194	DSSR166	(AATC)5	GGTAGTTCAATTTTCGTCTCC	21	TTTACGTTGTTGTTAGGAAGC	21	53	149	√	×
167	CL2829	DSSR167	(GGA)7	CCTAATCTTCGCTGGTATTCT	21	TTTTATTTGGCGACTTCTTC	20		152	×	×
168	CL6517	DSSR168	(AGTG)5	AAGAGCTTTGAAAGGATTGTT	21	CTCTCGTCTTTCTCTCTCACA	21	50	148	√	×
169	CL6746	DSSR169	(TTTC)5	CTTCCTGCTGTAAATTTCCTT	21	TTACTGATCAAAGAAACAATGC	22	50	147	√	×
170	CL7830	DSSR170	(GGAA)5	TAAGTTCATCTCTCCAAAAGC	21	CGAGTGATCTTCACTTCAAAC	21	52	156	√	×
171	CL8872	DSSR171	(AGT)8	AAATCCTTGTAGCTCTTTGTG	21	GGAGCAGCATTAGTCATTTTA	21	54	148	√	×
172	CL9007	DSSR172	(GA)10	ACCCTAACCCTAAGTATCGAA	21	CCTCTCATTTTCTAGGGTTTC	21	54	125	√	×
173	CL9209	DSSR173	(GA)10	CCAACCAAGATGAGAAGAAGT	21	CAGCCAGTTTATTTGGAATTT	21	52	144	√	×
174	CL12517	DSSR174	(CCA)6	TAGTAGCGGTGGAAATAATCA	21	GACATTTCAGTGCTGTTTCTG	21	52	158	√	×
175	T1SSR13744	DSSR175	(GGT)7	TCAAAAATACCCTTCTTCTCC	21	AAAAGAGAAACTTCCAGGACA	21	52	150	√	×
176	T1SSR24941	DSSR176	(TG)11	TACAAAGTGGGTTTTGTTGTT	21	AGCTCACTCCAGACACTGAC	20	52	158	√	×
177	T1SSR25482	DSSR177	(TA)10	GATGCTTTTTGTGATTTCATC	21	CACCTTTGAAACAGAATCATC	21	53	154	√	×
178	T1SSR28792	DSSR178	(GAG)7	TAGTTCCGGTAAAAACTGTGA	21	AACTCCGTCGTAATAGACCTT	21	52	148	√	×
179	T1SSR32395	DSSR179	(AGC)7	CCAAGATATTAGCATCAAGCA	21	AGTACTCTGAATCGCCTTCTT	21		142	×	×
180	T1SSR32588	DSSR180	(TA)11	TGGATGTTGTTCTGCTTAACT	21	GTCGGAAGTAAAGACGATGTA	21	52	148	√	×
181	T1SSR32711	DSSR181	(TTGA)6	ATTGATTGATGATCGAGTGAC	21	GAAACCATCTCAAAATCCAAT	21		137	×	×
182	T1SSR32956	DSSR182	(CAC)7	GTCACTTGCTTCACTGTCTTC	21	GTTTGTTGTTGTTGTTGGAAT	21	52	164	√	×
183	T1SSR33017	DSSR183	(ACA)7	TATGGCGGTACAACTACTCAT	21	TAGGGTCCGGTAAATTATTCT	21	52	157	√	×
184	T1SSR33667	DSSR184	(TC)10	CCTGAGAGACAGAGATTCCTC	21	TAAAACCTAACCGGTTTCTTC	21		141	×	×
185	T1SSR33900	DSSR185	(ATC)8	CTTCAATGGTGACTTCAATGT	21	AATGTCAAACTCATGGAAGAA	21		140	×	×
186	T1SSR34060	DSSR186	(TG)11(TA)9	AAAGAGATAGATGTGCCCTGT	21	AGCTTCTTTGAGGAACTCATT	21		129	×	×
187	T1SSR34233	DSSR187	(GAT)7	TTATCAGAGACCACATCAAGG	21	GTTCTCTTCTTTGCTGCTGTA	21		168	×	×
188	T1SSR34660	DSSR188	(TTC)7	GATCTATACCAGCATGACCAC	21	TAGATGGTGATCAAGGTCAAA	21	52	148	√	×
189	T1SSR34716	DSSR189	(AATC)5	AAATAACAACAGCGTCAAGAA	21	TTTTCCGATTCCTATACAACC	21	52	165	√	×
190	CL54	DSSR190	(TC)9	AGATTCTTTTAACCCCAAATG	21	ACACACTTGGTCCTGTTAGTG	21		174	×	×
191	CL869	DSSR191	(TGA)6	GACCTTAAGAATGATGCCTCT	21	GGTAAAGGAGCTTTCACATCT	21	52	161	√	×
192	CL959	DSSR192	(GAC)6	ATTGGAGGAGTATTGATGGTT	21	ATGAGGAAGAGCAGTTGAAAT	21	52	188	√	×
193	CL3123	DSSR193	(GGA)6	AAGGTCTCTCCCAAGTAAATG	21	CTCCTCTCATCTCCACTCAC	20	52	181	√	×
194	CL8012	DSSR194	(GAT)6	ATTATGATGACAGCGAAGATG	21	TTTCTTACATGTGGCTTGAAT	21	52	156	√	×
195	CL8139	DSSR195	(GCG)6	GGAGCGAGAAGAATAAGATGT	21	TAATAATGATTTCTGGCGAAC	21	52	144	√	×
196	CL8772	DSSR196	(TC)9a(CT)6	CTCCCTATCAACTCCTTCATT	21	TTGATATTCATTTCTGGGTCT	21	52	159	√	×
197	CL9266	DSSR197	(TGA)6	CAAATGCTGATATGGGTACAT	21	TACCCAATTCAACAGTACCTT	21	52	149	√	×
198	CL9374	DSSR198	(GA)9	GTGCGGTTATAGACAGAGATG	21	TCCAATCTTTCTCTCTTCTCC	21	52	158	√	×
199	CL9425	DSSR199	(GAG)6	GGTTTGGTCGGCTTTAGA	18	CCTCACATTCAATCATTTCAC	21	52	148	√	×
200	CL9433	DSSR200	(GTG)6	AAGACCAGGAGTGTTGATGTA	21	CTCTGTAATTGCAAGCTCACT	21	52	145	√	×
201	CL9624	DSSR201	(ATG)6	TTTGCATTTACCTGTTTGAGT	21	TAACAAAATTTGAGGGTAGCA	21	52	135	√	×
202	CL9685	DSSR202	(CA)9	AGATGCATACAAAATCAGCAT	21	TCAAATCAACTAGGGTTTCAA	21	52	150	√	×
203	CL10278	DSSR203	(CTC)6	TTACCAATATCACGCATTCTT	21	GGGACCCTAAATCCCTAATA	20	52	149	√	×
204	CL10434	DSSR204	(TTC)6	TGACTTTCTCGTACTCCATTG	21	GAAAACAGCTCAAGAAAATGA	21	52	180	√	×
205	CL11849	DSSR205	(ACA)7	CCCTAACTCTTTTCTCCAAAC	21	CGAAGAAGAAGAGGAGAAGAG	21	52	140	√	×
206	CL11871	DSSR206	(TAT)6	TCTGATACTATGAGGTGCTGTT	22	TAAATAGTTTGGTCCACTTGC	21	52	182	√	×
207	CL12032	DSSR207	(ATC)6	TATCTTTGGCATTGTCTTCAT	21	GATACACCAGCTAAGAAACGA	21	52	148	√	×
208	CL234	DSSR208	(TAT)6	CAAACACAAGCTCACTTTACA	21	TTTCAATTCAAGTGCTTCTGT	21	52	160	√	×
209	CL380	DSSR209	(CAT)6	CTTCCATTTCTCTGATTTGC	20	CAAGATCAAGATCGGATGAT	20	52	135	√	×
210	CL1373	DSSR210	(TCA)6	GTGATGAATCCCTGTCAAAT	20	TCTCTTGTTGCTTTTGATGTT	21	52	151	√	×
211	CL2110	DSSR211	(CT)10	GAAACCATATTTTTGTGACCA	21	TAACACGCACACAGAGAAAG	20	52	151	√	×
212	CL3811	DSSR212	(CT)9	ACTACTGGTACAACGAACGAA	21	TGATGAAGGAAGATCAACATC	21	52	150	√	×
213	CL5405	DSSR213	(CAA)7	TATCCATAACCAAAACCTCAA	21	AGCAGCTTTAGGTAACTGTCC	21	52	151	√	×
214	CL7745	DSSR214	(CTC)6	TGCTTGTTCTTCTCCATACAT	21	GATTTGATCGACATTGAAGAC	21	52	148	√	×
215	CL7808	DSSR215	(AAG)6	CCTCATTTCAGACTTTGACAG	21	CAACCTTCATGGTACTTGTTC	21	52	147	√	×
216	CL8014	DSSR216	(GGT)6	GTTCTTACAACTTCGCAGAGA	21	ACCAGAAACCTCTCGATTAGT	21	52	158	√	×
217	CL8323	DSSR217	(TA)12	TTGGTTCTTGTTCACCAGTAT	21	CCAGCAGCTTATGACTTTTAG	21	52	159	√	×
218	CL8931	DSSR218	(CAG)6	CTCCATTGGATCCTCTACTTT	21	CATTCTCTGCCATTGAGATAC	21	52	173	×	×
219	CL9316	DSSR219	(AGA)6	TGCTGAAGGCTAAGAAGATAA	21	AGGGATTTCAATGGATAACAT	21	52	156	√	×
220	CL9416	DSSR220	(TAT)6	ACCCCTCTCTCAAGTAACTCA	21	GAACTCCCATAGCTCGTACTC	21	52	159	√	×
221	CL9659	DSSR221	(TCA)6	TACACGATCACTCATCTCCTC	21	ATTTTCGTAGAAGGGATATGG	21	52	158	√	×
222	CL9979	DSSR222	(GAT)6	TACAGGCATCAGAATCTCAGT	21	AGAACCTCAACAATCTTTTCC	21	52	148	×	×
223	CL10399	DSSR223	(ATT)6	TAAAAGCCTCAAGAATCAAGA	21	TTTACAAAGGTGTTTGCAGAT	21	52	139	√	×
224	CL10911	DSSR224	(CAA)6	TTTCCTTCAAAGGTGTTACAA	21	CACTACCAAAACTCACCATGT	21	52	147	√	×
225	CL11688	DSSR225	(TC)9	CAACAACCGATTTGTAACTCT	21	ACCCTAATTTCCAGAAACTGT	21	52	145	×	×
226	CL12164	DSSR226	(GAA)6	AGAAGAAGAAGCAAAACCAGT	21	TTGTTGTCAATTTCAACTCCT	21	52	148	√	×
227	CL12708	DSSR227	(GAA)6	TCTGTGACTGGTTTTGATTTT	21	GAGTGATATGCTTCCTTGCTA	21	52	148	×	×
228	CL12716	DSSR228	(ACC)6	GTAGACCCAGCGTCAGATTA	20	TTTCTTGTGATCGAGAGTAGC	21	52	179	√	×
229	CL496	DSSR229	(TCT)6	TAAGCTTCTCACTGACAGTCC	21	GCCTAAGAGAAGCGAAAGTAG	21	52	179	√	×
230	CL1398	DSSR230	(TA)9	AGCTTATTGACGTCCACACTA	21	CTTGTTTATCTGCTTTTTCCA	21		148	×	×
231	CL2106	DSSR231	(ATC)6	CAAACACTTTCCTTTTTCTCA	21	ATTGTTGAAAGATTCTGACCA	21	52	149	√	×
232	CL2526	DSSR232	(ATA)6	TGAGAATAAACGATGGAGAAA	21	GTTACGTTGCCTCTTGTTCT	20		155	×	×
233	CL2706	DSSR233	(AT)9	GACTGGGAACTTGAGATGAG	20	CAAAACAAAGAATGAATCACC	21	52	137	√	×
234	CL4312	DSSR234	(TGT)6	TGTAACGGTGCTATGTATGTG	21	ATTTAGTCCATCCACGTATGA	21	52	163	√	×
235	CL7991	DSSR235	(AG)9	GTAATCATCAAAGACCATTGC	21	CCTCCATTGCATACTCAACT	20	52	148	√	×
236	CL8217	DSSR236	(GCT)6	GTCCCTCCACTCACATCTATT	21	CTCTCTCAACACTTGACTTCC	21	52	148	√	×
237	CL8341	DSSR237	(TTC)6	CACAAGTTTAATCCGTTGAAT	21	CTCAGCTTAAAAACTCCACAA	21		157	×	×
238	CL8977	DSSR238	(CT)9	TTCCAATGCAAATTAGTGAGT	21	GAGATTCCATTGCAGAAGTTA	21		148	×	×
239	CL9238	DSSR239	(TCA)6	AGGATCACCAAAGTTTGTTCT	21	ACACCACCTACTACCCAAGTT	21	52	150	√	×
240	CL9445	DSSR240	(CTC)6	ATCTGTCGCATATTTCATTTG	21	ACAGCAAGAACAAGAGCATTA	21	52	150	√	×
241	CL9772	DSSR241	(TCT)6	TCTCCAAGCAAACACAATATC	21	TCTGTGTGTTCTTTTATGATCC	22		149	×	×
242	CL150	DSSR242	(GA)9	CATTGTTGTATGCTGTTTGAA	21	TGGTGATGATCTCAGAGAAGT	21		166	×	×
243	CL567	DSSR243	(AAG)6	CCAGAAACAGAAGAACCATAA	21	GGGTTACAGTAGAGCTGGAGA	21	52	156	√	×
244	CL876	DSSR244	(TC)10	CTTCAGTCTCTCAGTCCATTG	21	CTCTCCATTGAAAAGAATCAA	21		139	×	×
245	CL932	DSSR245	(AAC)6	TATGACATGGAAACCATCAAT	21	AGTTCCTGAACTGCCATAGTT	21	52	178	√	×
246	CL1657	DSSR246	(CAA)6	TCTGGGATATTTTCATTGCTA	21	TCTAGAAGAGCTTTGTTGGTG	21		146	×	×
247	CL2021	DSSR247	(AT)9	CCACTCACAAGGATTCAAGTA	21	CCAAAAGCTCTTGTAGATAGC	21		130	×	×
248	CL2768	DSSR248	(GAA)6	CTCCCAATTCCATCTTTTATT	21	CGATTTCAAGTTGTTGTTGTT	21	52	135	√	×
249	CL3894	DSSR249	(TTG)6	CAAATCGAAATCGATAGAGAA	21	AAGAGAGATGAGCAATCACAA	21		152	×	×
250	CL5688	DSSR250	(GTT)6	TTATTCTTGTTCTCGTTCTCG	21	AAAATGCTCGGTAACTGATCT	21	52	145	√	×
251	CL6759	DSSR251	(AGA)6	CTCAGTCAACAAAAACCAAAG	21	CTTCTTCTTGCTTAGCAGGTT	21	52	168	√	×
252	CL7807	DSSR252	(AAG)7	GAACACCAGAGGACATAGTGA	21	AATAATCAACTTTTCCCTTCG	21		147	×	×
253	CL7847	DSSR253	(AAG)7	GAGAAAACCAAACCAAAAGAT	21	TACTTTTCGTATTTCCTGCAA	21		157	×	×
254	CL7870	DSSR254	(ATT)6	TACCAACCATACCCATATCAC	21	TCATCATCATCAGAATAACCAC	22	52	143	√	×
255	CL7918	DSSR255	(CAT)6	ATCTGAATTGTGTTGCAGAGT	21	GAAAGACATCATTCATTTGGA	21	52	149	√	×
256	CL7947	DSSR256	(GCT)6	TCAGACTTTCGTCAAAAGAAC	21	CATACACTGGAATTGAATGGT	21	52	151	√	×
257	CL9064	DSSR257	(CCG)6	ATAACCCGGCTAGAAAACTC	20	GTCGGGTTCTCTAATAGCC	19	52	152	√	×
258	T1SSR34976	DSSR258	(AGC)7	CCATGAACGACATTTATCTTG	21	CAACAACTCAAATGAACCAAT	21	52	153	√	×
259	T1SSR35011	DSSR259	(TGA)7	AGGAGCACCTAACATGAAAAT	21	CTCTCAATACCTTTCCCAAAT	21		143	×	×
260	T1SSR35986	DSSR260	(AAT)7	CAACAAACTCGAAACTCACTC	21	ACTTGACATCACAACAACCTC	21	52	153	√	×
261	T1SSR36872	DSSR261	(AATA)5	CATTCAGTTTTGTTTCGTCAT	21	GCAGAGGATGGTGATTTTT	19	52	166	√	×
262	T1SSR37783	DSSR262	(AAT)5	AGACTCGAACAAAACAGATGA	21	GAATGGGTCGATTTTTAATGT	21	52	153	√	×
263	T1SSR37801	DSSR263	(GTT)7	GTGTTGTAGTTGCTGTTGAGG	21	CTATCTCCAATTTCACCGTTA	21	52	153	√	×
264	T1SSR37898	DSSR264	(ATC)7	TATGTCACATTTTTGCAGTCA	21	GTTTATCACCTTCAACTTTGG	21	52	141	√	×
265	T1SSR39636	DSSR265	(CCG)7	AAATAAAGACTCCGTTTTTCG	21	GCATATCGGACACAGAGTATC	21	52	151	√	×
266	T1SSR39884	DSSR266	(TG)10	TAGTGTATCCTGTGGAGTTGG	21	GTTGCAGAACAAGAATTGAAC	21	52	165	√	×
267	T1SSR40193	DSSR267	(TTG)7	GCGTAATAGGCTTGATATTGA	21	GGAAAGAAAAAGAAAAAGCAG	21	52	154	√	×
268	T1SSR40380	DSSR268	(CTT)7	TGTAAAATGTCCTCCGAAATA	21	AGAGGAGGAACAAGAAGAAGA	21		150	×	×
269	T1SSR40688	DSSR269	(CATA)5	TTGCATATAAGAGGAAATGGA	21	AAGGTTTGTGATCACTGGTAA	21	52	151	√	×
270	T1SSR41190	DSSR270	(TAGC)5	GTTGCAAATATCATCAAATCC	21	GAAGACCTCTTCAATTTCTCC	21	52	150	√	×
271	T1SSR41596	DSSR271	(TAT)7	CTCTTTCTCTCTCTCCTTTGG	21	ACTTCACTGCTGATGACTGAT	21	52	143	√	×
272	T1SSR41830	DSSR272	(GAGT)5	CTCTGGCTCATTATTTCCACT	21	AATATCCAGAGACGGAAACTC	21	52	132	√	×
273	T1SSR41942	DSSR273	(AACA)5	TTGTTGTTAGAAACCGATTGT	21	CCCACCTATTACAAACCCTAA	21	52	140	√	×
274	T1SSR42304	DSSR274	(ACA)8	ATGGCCTCGAGTTTCTTT	18	TATGCTAACCTTCACAACCAC	21	52	153	√	×
275	T1SSR42438	DSSR275	(GAG)8	TCATAGAAAAAGCATGAAAGC	21	CCTCATCGTACAATACTGGAG	21		144	×	×
276	T1SSR42593	DSSR276	(AT)10	AAGATGTTCTTGGAATTGCTT	21	GAAACTCGTTTTTCGAATGTT	21		153	×	×
277	T1SSR43308	DSSR277	(CTC)7	GCATCAATATTGCTTGTGAAT	21	CTATTGTAAAATCCCCAGAGG	21	52	132	√	×
278	T1SSR43833	DSSR278	(TTA)7	TAAAGTTGCTTTGTGGTTCTT	21	CCTTATCCTTCCTCTTCTTACC	22		151	×	×
279	T1SSR44121	DSSR279	(ATG)7	GATTGTCTAGATGTCTGAGCTG	22	CAAGCTGTTTGCTGACTTAAC	21	52	134	√	×
280	T1SSR44539	DSSR280	(AAAG)6	ATCTCAGCACCTTTCTTTCTT	21	TACAAGGCTGCTATTGCTATT	21	52	150	√	×
281	T1SSR44582	DSSR281	(AAG)7	GAGCCTGTGTAAACTGTGAAG	21	GATCATCCTTGTACCTGTTGA	21	52	151	√	×
282	T1SSR44715	DSSR282	(GT)11	TGAGAGGCTTGTATGAGAGAA	21	ATCCATATTTCCATCCTTTTC	21	52	158	√	×
283	T1SSR44752	DSSR283	(TATG)5	TGTGTTTCTTGACTTTAACCTG	22	GGAACAAAAACAACAGACTTG	21	52	156	√	×
284	T1SSR44756	DSSR284	(GA)9	CAAAAAGAGTGGTTCTTGAAA	21	ATCTAGCCTTTAGGCTGTTG	20		171	×	×
285	T1SSR44819	DSSR285	(CTC)6	ACATCATCATCAACAACCACT	21	AGGATTCTGATGATCAAAGGT	21	52	153	√	×
286	T1SSR44825	DSSR286	(TTC)6	GCTATAACCATTGGCATGAT	20	GGAAAGATGCTTCTAAGGAGA	21	52	149	√	×
287	T1SSR44906	DSSR287	(ATG)6	GAAGGTAACATTCAAGCATCA	21	CCATCCTACATTCAGATACCA	21	52	193	√	×
288	T1SSR44928	DSSR288	(TAG)7	GGTTTTACAGAGCTCTTCCTT	21	ATCCAAATGATATTGCTGTTG	21	52	151	√	×
289	T1SSR45084	DSSR289	(AG)10	AGCAGATACAGAGTTGCAAAG	21	AATGTCATTCCATATTTGCTG	21	52	155	√	×
290	T2SSR1014 2	DSSR290	(GA)10	CTTTGGTTCTTTTTAGCGATT	21	CACTCCAGTTGCTGTTACTGT	21	52	170	√	×
291	T2SSR11638	DSSR291	(ATT)7	TGTAAACATGGTGTGTTTCAG	21	GGACATTTGAAAAACGTACAC	21	52	203	√	×
292	T2SSR11696	DSSR292	(GTT)7	GCCATTGTTACTTGTGATTGT	21	GTTCTATGCAATCCAGTCATC	21	52	150	√	×
293	T2SSR12398	DSSR293	(CCA)6	GAGTCATAACTGATCGTTGCT	21	GAGATACGAGTTCTGTGGTTG	21	52	160	√	×
294	T2SSR12599	DSSR294	(CTT)6	TAATGGGTACATGGTATTTGC	21	ACGTGACCCTGTTTACTCTCT	21	52	154	√	×
295	T2SSR12681	DSSR295	(GAA)6	CCAATCACTAATCTTTCGATG	21	TCTTGCATTTCCAATTATACC	21	52	148	√	×
296	T2SSR13135	DSSR296	(GTG)6	CTACAGCGATGGAGACAAATA	21	CCTCTTCTTCACTCCTCTCTC	21	52	134	√	×
297	T2SSR13625	DSSR297	(TAA)6	TGCAGTTACACTCATGTTACAAT	23	GTTTGAACAACTGATGTGGAT	21		149	×	×
298	T2SSR13970	DSSR298	(CAC)6	CGTTCATTTTTCACTCACAAT	21	TGATGATGGATTATGGAAGAG	21	52	165	√	×
299	T2SSR14354	DSSR299	(TTC)7	ATCTCTCCAGTCATAGCCATT	21	AGAACAACAAGAAATGGTCAC	21	52	154	√	×
300	T2SSR14465	DSSR300	(CAC)7	TTTGCCAAAGAAGCTTTACTA	21	GATGAAGCCATTGTCTTTGTA	21	52	164	√	×
301	T2SSR14762	DSSR301	(CAC)6	TTTTTACTCCCACAAACGTAA	21	GCAATGTAGTCAAAGGAGATG	21	52	146	√	×
302	T2SSR14873	DSSR302	(GAA)6	GGATGATACGCGTTATAGGA	20	AACTGGAACTGGAACTCTTTC	21	52	152	√	×
303	T2SSR15529	DSSR303	(GCC)6	GTAGGAACTGCAGCAACATC	20	CTGTACATTCAATCCGTCAC	20	52	194	√	×
304	T2SSR15770	DSSR304	(AAC)7	AATCTGCCAAAGAAAAGGTT	20	AGAAATTGAGGGACAGAAAAA	21		150	×	×
305	T2SSR15799	DSSR305	(CCG)6	CTTTAGAAAACCAACCTCCAC	21	GAAATTGCTGCGTATATCATC	21	52	178	√	×
306	T2SSR16266	DSSR306	(AG)11	GTCAATTCCACATCACAGTTT	21	TCATCAAAAGTGAAACCCTAA	21	52	176	√	×
307	T2SSR1645	DSSR307	(AAC)7	GCTTTATGAGCAAAGAATTGA	21	CCATTTCTGCCTTTAGAATTA	21	52	156	√	×
308	T2SSR16611	DSSR308	(TGC)8	GGACATGGGTTGTTGTTG	18	TCAGTCTTTCCCTCTCTTCTT	21	52	148	√	×
309	T2SSR16631	DSSR309	(CAG)6	TCAAGTATATGGTGGAGCAAT	21	ATCATCCCTGGAACCATAC	19	52	165	√	×
310	T2SSR17439	DSSR310	(TTA)6	TCTTCTTCTTCCAAGTGTTTG	21	GGATCACAAGAATTTTCTCCTA	22		168	×	×
311	T2SSR19597	DSSR311	(GAC)6	AACAAACGGAAAATCTTGG	19	GGAATCTGTGAAGGAGAAGAT	21	52	141	√	×
312	T2SSR19733	DSSR312	(TTGTG)5	GAACTAGAGAAGGGGAACTGA	21	TGTTTATGATAACAGAGCTCCA	22	52	150	√	×
313	T2SSR19979	DSSR313	(TCT)8	GGATCGACAATTGAGTAGTTG	21	CAGCCCATCAAAGTAAAGAG	20	52	145	√	×
314	T2SSR19980	DSSR314	(CTT)8	TGATGATGATGATCTCCAGTT	21	GAGGAAGTGGAAATTGACTGT	21	52	129	√	×
315	T2SSR20187	DSSR315	(CTT)7	AAACTCCCAGTTGAGTTGAGT	21	GTGGGTGTTTTGATCTTCTTT	21	52	161	√	×
316	T2SSR20627	DSSR316	(CTG)7	AAGCTTTCTTGACCTCAGATT	21	TCGTCTTCTTGGATTCAATTT	21	52	163	√	×
317	T2SSR20985	DSSR317	(AT)11	GATCATTTGATCTCGTTTTTG	21	AGGTATTTCTTTCCTCGCATA	21		147	×	×
318	T2SSR22414	DSSR318	(TGG)7	ACTTGAAACTCTGATTTGTGG	21	ACACTAGTCGAAGCAGCAGTA	21	52	152	√	×
319	T2SSR22469	DSSR319	(CTT)6	AGAAATGAACATCATGAACCA	21	GGAATTTGAGAAGATTGCTTT	21	52	156	√	×
320	T2SSR22609	DSSR320	(TTG)6	TAACCAAGAAGACTGTGGAGA	21	TTCTTCTTCTCCTTCCAATTC	21	52	157	√	×
321	T2SSR22805	DSSR321	(TGTT)5	AGCAACAGATTATTGACTTGG	21	GCTTGTGTTTACACTTTTGGT	21	52	149	√	×
322	T2SSR22843	DSSR322	(TGC)7	CTCGAGTCTCTCTCTTCATCA	21	CATAAAAAGGACAGGAAGGAT	21	52	152	√	×
323	T2SSR23113	DSSR323	(TCT)7	CTACCATAGAACCCCTCAAAG	21	GAGAGATTTCGTTTATTGAAGC	22	52	148	√	×
324	T2SSR23408	DSSR324	(CTC)6	TCCCACAATGATACCAATAAC	21	AGGACTTAACGAGGACTAAGG	21	52	181	√	×
325	T2SSR24058	DSSR325	(CT)11	AAACGAAATCCTTCAAAGAAC	21	AGACAGATTGTTGCTGTTGTC	21		150	×	×
326	T2SSR25225	DSSR326	(TA)9	ATCCTTTTTGGATTTTAGGTG	21	GATCCCACTTATATCGAGGTT	21		145	×	×
327	T2SSR25317	DSSR327	(CGA)6	TTTCCATTGAAAAAGAAGTCC	21	TCCCTTATCATTTTCTCGAAG	21	52	133	√	×
328	T2SSR25445	DSSR328	(TGG)6	CCGGTAGATCGATAAGAAGTT	21	GACTCAGTTCCACCACTTACA	21	52	187	√	×
329	T2SSR25645	DSSR329	(AAT)7	CAGACTTCAGTGGTTACTATGC	22	GGATCAGCAAGTGAAAGATTA	21		153	×	×
330	T2SSR26209	DSSR330	(GGA)6	ATTGTTCAAGAGCTGAAAATG	21	AAAGATGGAGACCTGTACCTC	21	52	151	√	×
331	T2SSR26371	DSSR331	(TGA)6	ATGATGGAAAGTCAAACTTCA	21	GAATAGTGATTTCAAGCAGCA	21	52	152	√	×
332	T2SSR26617	DSSR332	(TCT)6	CAGAAATTGGCAGACTCTAAA	21	GGTTCCAAAGATAACCATTTT	21	52	150	√	×
333	T2SSR26663	DSSR333	(TCG)7	GTCTTCCATTGAATCCAAACT	21	TCTTGTCTGTTTTTGAAGGAG	21	52	150	√	×
334	T2SSR27160	DSSR334	(GAA)6	AAAACCCTACTCTCTGAATCG	21	CATCTGGATCATAGTCATCGT	21	52	155	√	×
335	T2SSR27274	DSSR335	(AT)9	CCTTTTTGTTTCAGATTCACA	21	TAATTAATTTGCAGCCAAGTC	21	52	160	√	×
336	T2SSR27376	DSSR336	(AT)9	CCAGACTCGTATTGTTAGGTG	21	TGTTCTATGGCAATCTTTCAG	21	52	123	√	×
337	T2SSR27526	DSSR337	(AGC)7	CTGTTATCAAGGCTACTTTGC	21	GATCAGATCATTAGCCAGAGA	21	52	137	√	×
338	T2SSR27743	DSSR338	(GGA)6	GGAAGAAGAGGGAGTATGAGA	21	ATCCTAGACCCTACAATGGAC	21	52	154	√	×
339	T2SSR28118	DSSR339	(TAT)8	GATGGAATGATCAAATAATCG	21	CATCTTAGAAAAGAACCACCA	21		169	×	×
340	T2SSR28775	DSSR340	(CGT)7	ACACTGAAATGGATGAGAATG	21	AGCTGATCACGTCTTTGTTTA	21	52	152	√	×
341	T2SSR28822	DSSR341	(GAA)5t(AAG)6	GAGAAGTGTCGATACAAGCAG	21	TCTTCACCTGTGTGTTCTTCT	21	52	155	√	×
342	T2SSR29255	DSSR342	(TA)10	TGAAAGCTTCATGTTTTCTGT	21	ATTTTCTGGGTTCACATTACA	21		148	×	×
343	T2SSR29605	DSSR343	(AGC)6	GCTTGAAAGATACCGACAAG	20	TAGAAACACAGGTTAGGATGC	21	52	149	√	×
344	T2SSR29673	DSSR344	(CT)6	GGTAAAACCAACTCAAAATCC	21	CAACAAATGAAGAAAGACTCG	21	52	148	√	×
345	T2SSR29936	DSSR345	(GTC)6	GTTCTTCTAGTCCCGTTCTGT	21	CAGCTATGAAGGTGATATTCG	21	52	154	√	×
346	T2SSR30463	DSSR346	(CT)10	TCCTCTACCTTGGTTTTCTTC	21	ACAGAGAGAGAGAGAGGGAGA	21	52	161	√	×
347	T2SSR30701	DSSR347	(CGG)6	GAGATGGGTTGTCTTCGTC	19	AGAAACTAGCGAGTCACCTTC	21	52	167	√	×
348	T2SSR30751	DSSR348	(TGC)7	GAGAAGGCTTGTTAACCATGT	21	CAGCAGCCTATAAATCAACAC	21	52	160	√	×
349	T2SSR30765	DSSR349	(TGC)6	GTCACTATCCCGGTTCATC	19	CATACCATGACTTCCATGTG	20	52	134	√	×
350	T2SSR30785	DSSR350	(TTC)7	CTTTCTCGTCCCATACTTCTT	21	CTTTCTGTCTCATGATGCTTT	21	52	156	√	×
351	T2SSR30848	DSSR351	(AG)10	AAGGGAGAGCGGTAATAATAA	21	GACTTGTGGATTCGCATAAT	20	52	145	√	×
352	T2SSR30999	DSSR352	(TGC)6	AATAGGAGGAATCGTAATTGG	21	TGGAGAGAAGAAAAGAGACCT	21		123	×	×
353	T2SSR31263	DSSR353	(CTT)6caatgtcatcgtcacca(TCT)5	AAATGTTAAGTTGGATGCAGA	21	GTGGTGATCATGAAGAAGAAG	21		144	×	×
354	T2SSR31343	DSSR354	(TCG)6	CTATCTTCGATTGTTGACCAG	21	TGGTTGAATTGTAGAATCGTC	21	52	155	√	×
355	T2SSR31587	DSSR355	(ACG)6	TACGTGTTACCGTCAATTTCT	21	TCTGATTGTGACAGAAGAACC	21	52	153	√	×
356	T2SSR31604	DSSR356	(GAA)7	GCTCTAAACAACCAACAACAA	21	ACAAAGTCCTTCTCAGAAACC	21	52	148	√	×
357	T2SSR32041	DSSR357	(CAC)6	ACAGGAAAGATTTTCTCGAAT	21	CTTCTTCTTTCGTTTTCAATG	21	52	182	√	×
358	T2SSR32135	DSSR358	(GAA)7	GGAGGATACTGAACAGCAATA	21	GGTCTAAAATCCAAGCTCAGT	21	52	141	√	×
359	T2SSR32172	DSSR359	(TCT)6	ATTGTCATGGGTAGCACTATG	21	ACCAGAAATGATAAGCAAACA	21	52	157	√	×
360	T2SSR32260	DSSR360	(AGC)6	CTGAAGCAAGCATAACAAAAT	21	GTAACAGAGGAAAACCTAGCC	21	52	148	√	×
361	T2SSR32292	DSSR361	(AAT)7	CTTGTTCTTTCCCTGAAACTT	21	TAGGCAGTAGAATCACGAGAG	21		163	×	×
362	T2SSR32311	DSSR362	(CGT)6	AGGAAAACCCTAACTCAACTG	21	TAGTAACCGCTCCCCTTC	18	52	176	√	×
363	T2SSR32327	DSSR363	(CAG)6	ATTTGGTCTCTCCTTCTGAAT	21	GCACTTATTGTCCACTTGTTC	21		152	×	×
364	T2SSR38094	DSSR364	(CAT)7	TTGATTTGAAACTCTTCAAGC	21	CACTTAACAGGTCATCTCAGC	21	52	142	√	×
365	T2SSR38101	DSSR365	(TCA)7	CCGTCAGTGAGTTATATGAGC	21	TATGTTGTTGGAATGGATGAT	21	52	154	√	×
366	T2SSR38178	DSSR366	(TGT)6	TAGTGTATGAGTCGGAGTTGG	21	TAATGGAAACTCAAAACCAGA	21	52	150	√	×
367	T2SSR38248	DSSR367	(AG)10	GGATGTACAACGAACGAAGAT	21	ATTTGTGTCCTGTTTTTCCTT	21	52	161	√	×
368	T2SSR38255	DSSR368	(CCA)6	CGCCTAATTGTATCAAATTTTC	22	CTAAAAAGGTCACCGTTAAGC	21	52	158	√	×
369	T2SSR38315	DSSR369	(TAA)6	TCTCTTACAAAGCAGCAAAAG	21	TCTACCTGTCTTCTTCACCAA	21	52	150	√	×
370	T2SSR38327	DSSR370	(AG)10	TGAAATCACACTCTTCAGTCA	21	CTTCTCACAAAAACACTGCTC	21	52	158	√	×
371	T2SSR38404	DSSR371	(TTC)6	AAGAAGCCAAAAGCTGTTAAT	21	AAGTGAGAGAGTGTCAAGCAA	21	52	142	√	×
372	T2SSR38410	DSSR372	(TTC)6	TCTTGCTTCTCTAATTCATCG	21	GCAATTGGCAATCAAATTAT	20	52	148	√	×
373	T2SSR38545	DSSR373	(ACT)6	TCTTGCACTCTTCATATAGCC	21	GTAGTGGTGATAATGGTGGTG	21	52	152	√	×
374	T2SSR38649	DSSR374	(CAC)8	ACGAAACCCGTACTACTACAA	21	GAGGAGCAAAATTATGGAGAG	21	52	154	√	×
375	T2SSR38690	DSSR375	(GAA)7	TTTCTTTACGTGGGATACAAA	21	GTAGACCTTGAGAGGCACTTT	21		130	×	×
376	T2SSR38780	DSSR376	(GGT)7	CAAATTTACACTCCCTTTTCC	21	ACAGAAAGTAGTGGAGGAAGC	21	52	160	√	×
377	T2SSR38838	DSSR377	(ACTC)6	TCTCACAGTCCCATCTTTATC	21	GGGGTGAGAGTAGAGAGAGAG	21	52	136	√	×
378	T2SSR38841	DSSR378	(TGA)6	TCGTTAGAGACGATAAACGAC	21	AACTCATCAACATCATCAAGG	21	52	143	√	×
379	T2SSR38881	DSSR379	(AGG)8	GTTTTTATCCGTTGGGTTATT	21	TTGAACAACATGTAGGATTGA	21		163	×	×
380	T2SSR38886	DSSR380	(TCA)6	ATAATGGGAATGGTTGGTATT	21	GATGCCAAGAAATGTGTAAAT	21		147	×	×
381	T2SSR38912	DSSR381	(AG)9	TTCTTGCTGTGGATAAAGAGA	21	CGAAAATGAAAAACAAAACC	20	52	151	√	×
382	T2SSR38955	DSSR382	(TAT)7	TAACTCGTCGATAAAATCCAA	21	CTTGATTCGACTCAGTTCATC	21	52	171	√	×
383	T2SSR39027	DSSR383	(AAC)6	CGAAGAGAAAAAGGAAGAGAA	21	GGTGATGAGAAGAAATCAAAA	21	52	147	√	×
384	T2SSR39084	DSSR384	(GGT)6	GCCTTCTCTTGAAGAATTAGC	21	CTAGTAACCCTTTGCAATGAA	21	52	162	√	×
385	T2SSR39161	DSSR385	(TGT)9	TGGTGAAATTGGAGATAGATG	21	GACACAACAGCAACTACAACA	21	52	148	√	×
386	T2SSR39416	DSSR386	(TAT)7	TGTGGGTCTGTGTGTGTATAG	21	AGTTAGCCACCAACTGAATCT	21	52	181	√	×
387	T2SSR39455	DSSR387	(AGT)6	AGTTGTTTAAGTGGGGATTTT	21	CTCACAGCAAGGTAGACCATA	21	52	148	√	×
388	T2SSR39585	DSSR388	(AG)10	AAAAAGAGAACGACAACAGAA	21	GCAATTCTTTTTAAGCCTTTG	21	52	141	√	×
389	T2SSR39590	DSSR389	(TTTG)5	ATAGAGAGAGGTGAGCTGGAT	21	GGGTTGATTTAGGTGAAGAAC	21	52	156	√	×
390	T2SSR39632	DSSR390	(ATG)6	CCATATCAATGGGTCATACCT	21	CCATCAAGATCTCATAACTCG	21	52	165	√	×
391	T2SSR39637	DSSR391	(TCT)6	AGTCATGAGTCCTGCTAGTTG	21	GGAAGGAGCAGTAGAGAGAGT	21	52	163	√	×
392	T2SSR39675	DSSR392	(AT)10	GACTTAATTTTTCCCCATTTG	21	ACCGTTTAACAGTAAGCATCA	21		191	×	×
393	T2SSR39701	DSSR393	(TC)10	CTTAAGTAGAAGCACCACAGC	21	AAGAATTACCGACAAAAATCC	21	52	153	√	×
394	T2SSR39830	DSSR394	(GTTTG)5	TCTGAAGAAGAAGAGGAGGTT	21	CCAAAAAGATACAAAACAAGC	21	52	144	√	×
395	T2SSR39859	DSSR395	(TCG)6	GAAAATTCCGTTCTCTTCCT	20	CAAGAAACAAGAACCAAAACA	21	52	145	√	×
396	T2SSR39944	DSSR396	(CCA)7	TTCTTTGCATGGAGTACTTGT	21	TCTGGGAGGAGAGAGATTG	19	52	145	√	×
397	T2SSR40065	DSSR397	(TTAT)5	ATTGGAAATCTCACCAATCTT	21	ATTCCCAGAAACAAAAATCTC	21	52	154	√	×
398	T2SSR40118	DSSR398	(CTG)7	TCTTCTCTATTATGGCGTTCA	21	CGATGGAAAGAGAACAGCTA	20	52	174	√	×
399	T2SSR40272	DSSR399	(TGAG)5	CCAGCACGGTAGAATACTAGA	21	ACTTCATTGTGCGATAAAAAC	21	52	158	√	×
400	T2SSR40449	DSSR400	(TATC)5	GGAAGAGCTCTCTACCATTTC	21	CCCATCTTCTCAATTAAACAA	21	52	144	√	×
401	T2SSR42903	DSSR401	(TCAT)5	AGGATACCCAGGATCGTATAG	21	TAGGACGAATGGGTTTAAAGT	21	52	151	√	×
402	T2SSR42921	DSSR402	(TC)11	AGCAACAAATAAGATGGTTGT	21	TTCAAGAGATCAAAGAAAACG	21	52	158	√	×
403	T2SSR43193	DSSR403	(TTG)8	AGAACCAACACCAAATGAAG	20	TCTCTCCAAGTCACAAATCAG	21	52	149	√	×
404	T2SSR43221	DSSR404	(GA)10	TGCTTTCTTTCAACAACTACTG	22	TAAAGATTGGTCAACGTTAGG	21	52	155	√	×
405	T2SSR43519	DSSR405	(AG)10	TTTTAGTTTCGGTGAAGTGAG	21	ACAAAATTAGTGACGAAAACG	21	52	150	√	×
406	T2SSR43947	DSSR406	(TA)10	ATTTAGTACTCCAGCACACCA	21	CGGTTGAAATTAATGATCTTG	21	52	139	√	×
407	T2SSR44313	DSSR407	(TCTT)5	AGAAGCAACAAAGAGTGAGTG	21	TTAAAACCAAAAACGAAAGC	20	52	146	√	×
408	T2SSR44647	DSSR408	(TCT)8	AGGTTCACTGTTGTTGGTAGA	21	GTTGTCGTCGTCGAGATTACT	21	52	142	√	×
409	T2SSR44687	DSSR409	(GTGAG)5	GGTGATGATGATAAAAATGGA	21	CATTTCTCCAATCAAAACAAG	21	52	137	√	×
410	T2SSR45045	DSSR410	(GA)10	CTCTCCATTGTCTCTGCTCTA	21	CCATGATCCACTAAATGAATG	21	52	158	√	×
411	T2SSR45462	DSSR411	(AT)10	CAGAAGCATTTGTCAACATTA	21	GATGAAATAATCCGATCACAA	21	52	145	√	×
412	T2SSR45802	DSSR412	(TTAT)5	ACAAAGCAAAATGCAAAAAG	20	TTTGTCTAGTCTCTGCAGCTAT	22	52	151	√	×
413	T2SSR46001	DSSR413	(AAG)7	TCTCGTATCACAACCAAATCT	21	CAAATTTTCAGCAGAATCATC	21	52	154	√	×
414	T2SSR46234	DSSR414	(TTTC)5	AGGAAGTGATGATTTGAATGT	21	CAATTGTTGTTTGGGTAGAAA	21		134	×	×
415	T2SSR46394	DSSR415	(TATT)5	CGACTTTTGATGAACTAGCAT	21	TGTATTGTTGGATTGAAAGA	20	52	168	√	×
416	T2SSR46751	DSSR416	(AGA)7	GTGGGAGAGAAGTGGTGTAAT	21	AGCACAAACTCACAAATCACT	21	52	148	√	×
417	T2SSR47462	DSSR417	(AGC)7	TTGATAAAGATTGGTGGAACA	21	CCCTCTTGTTTTACCTTTTTG	21	52	154	√	×
418	T2SSR47575	DSSR418	(GCA)7	TCTTCAATTAACAAACCCTTG	21	AGAGTAGGGTTTTCTGGTGAG	21	52	138	√	×
419	T2SSR47960	DSSR419	(ACA)7	ATCACATTCACAACATCATCA	21	GAAGAGGAGGAGAATCCAAG	20	52	150	√	×
420	T2SSR48492	DSSR420	(ATA)7	AGAGAAAGCATTTCCTTTGAA	21	CAAATTTCTTGTTCATCTTCG	21	52	149	√	×
421	T2SSR9879	DSSR421	(TTA)7	GAGACATTCTTCACAACTTGC	21	GCTCACTTCCTGCTGTTATAG	21	52	168	√	×
422	T2SSR42867	DSSR422	(TTC)5	AGCGAAGTCTTTGAAATCTCT	21	GAGGAAGAGGAAGAAGAAGAA	21	52	150	√	×
423	T2SSR40565	DSSR423	(ACC)8	CTCTCTCAATTACCACCATCA	21	CACTAGCGGACTGAGTAAGTG	21		156	×	×
424	T2SSR40705	DSSR424	(AAT)7	TCAAATACAGAGCGAGAGATT	21	TGCTTCCTATACCACAATCAT	21		153	×	×
425	T2SSR40846	DSSR425	(AAG)7	TCAAAAATCAAACCAGTCATC	21	CAATTTAAGCAAAGGAACACT	21	52	158	√	×
426	T2SSR40892	DSSR426	(AAT)7	CTTCGTCGTTCAATACAAATC	21	GGTTGGGGTTCTAATTCTAAA	21	52	154	√	×
427	T2SSR40989	DSSR427	(ACAA)5	AAGAGAAGAGGAGAGTTGGAA	21	AAGCTTAGGTGATAGGTCGTT	21	52	150	√	×
428	T2SSR41011	DSSR428	(GGACA)5	TTATATGGGTGCATTTGGTAT	21	GTCTTGTCATGTCTCAATCGT	21	52	158	√	×
429	T2SSR41231	DSSR429	(GAT)7	ATACGATCCAACCTTCTCAAT	21	GAACAGAACAAGAACCTCAAG	21	52	154	√	×
430	T2SSR41356	DSSR430	(TTC)7	CTCTTCTTCAACATCATCCTG	21	TTTAAACCCTTCTTCTTGTGG	21		158	×	×
431	T2SSR41650	DSSR431	(TAT)7	GATAATATGCTGTTTGCTTGC	21	ACAAATCGAGCATTGTACTGT	21	52	157	√	×
432	T2SSR41712	DSSR432	(CTG)8	AAAAGATGCCTCTTCAGTACC	21	CCAAGATATTAGCATCAAGCA	21	52	157	√	×
433	T2SSR42005	DSSR433	(AT)10	GTTAAAAGGATTTGGGTAAGC	21	GGGAGAAAGAACACTGAAGAG	21	52	157	√	×
434	T2SSR42181	DSSR434	(GA)10	GATAGGTTTGTGTGGGTGTTA	21	TCTTCTCTATGAACGCTCTTG	21	52	145	√	×
435	T2SSR42184	DSSR435	(TGG)8	TGGTCATGAAGAAGAAGAGAA	21	TTTTAAGATGAAGACGACGAC	21	52	150	√	×
note: a indicates the working primers that successfully yields amplicons in Dipteronia (√).
b indicates the polymorphic primers that shows the allelic polymorphism in Dipteronia (√).
c indicates the polymorphic primers that shows the allelic polymorphism in both species (√).
d indicates the polymorphic primers that shows the allelic polymorphism in Dipteronia sinensis (√).
e indicates the polymorphic primers that shows the allelic polymorphism in Dipteronia dyerana (√).
